# Supplementary material for: Durable organic nonlinear optical membranes for thermotolerant lightings and in vivo bioimaging
Source: Nat Commun. 2023 Jul 22;14:4429. doi: 10.1038/s41467-023-40168-2 (PMC10363139; doi:10.1038/s41467-023-40168-2)
Supplement: Supplementary file 9 — Source Data [file 41467_2023_40168_MOESM9_ESM.xlsx]

## Sheet: Fig.1b
σ (ppm)	DAST	HP-βCD	DAST@HP-βCD
-3.74334	2986.21	3198.49	2786.56
-3.74318	2999.58	3299.93	2925.83
-3.74303	2978.69	3419.13	3019.51
-3.74288	2959.13	3477.46	3019.22
-3.74273	2998.47	3402.64	2944.04
-3.74258	3105.9	3327.83	2843.91
-3.74243	3208.26	3249.21	2747.19
-3.74228	3223.78	3170.59	2662.32
-3.74213	3151.29	3124.31	2602.42
-3.74197	3051.5	3078.03	2576.61
-3.74182	2966.03	3031.74	2575.56
-3.74167	2907.45	2985.46	2594.46
-3.74152	2910.14	3071.05	2646.73
-3.74137	3015.84	3156.64	2726.22
-3.74122	3192.07	3242.24	2781.36
-3.74107	3329.03	3327.83	2766.04
-3.74091	3357.51	3277.74	2699.99
-3.74076	3327.58	3227.65	2639.93
-3.74061	3328.25	3177.57	2600.65
-3.74046	3363.23	3127.48	2546.15
-3.74031	3360.76	3107.82	2454.94
-3.74016	3290.48	3088.17	2357.49
-3.74001	3206.76	3068.52	2300.2
-3.73985	3165.24	3048.86	2303.36
-3.7397	3152.39	3079.29	2356.14
-3.73955	3130.35	3109.73	2432.91
-3.7394	3108.57	3140.16	2507.2
-3.73925	3119.99	3170.59	2560.97
-3.7391	3147.19	3240.33	2583.88
-3.73895	3129.74	3310.08	2568.28
-3.7388	3048.42	3391.23	2523.46
-3.73864	2953.37	3350.65	2491.36
-3.73849	2894.76	3253.85	2512.7
-3.73834	2869.79	3217.91	2568.32
-3.73819	2859.28	3335.4	2595.16
-3.73804	2872.43	3452.89	2578.68
-3.73789	2917.55	3460.06	2576.4
-3.73774	2961.54	3345.5	2622.79
-3.73758	2962.86	3288	2670.91
-3.73743	2928.07	3352.24	2676.3
-3.73728	2898.65	3458.95	2678.9
-3.73713	2898.23	3504.8	2728.03
-3.73698	2929.45	3470.76	2780.37
-3.73683	3001.98	3436.72	2760.97
-3.73668	3113.77	3363.37	2694.26
-3.73653	3213.9	3290.03	2672.3
-3.73637	3238.18	3148.2	2708.17
-3.73622	3188.25	3128.11	2724.77
-3.73607	3133.81	3203.6	2689.98
-3.73592	3128.35	3279.09	2658.66
-3.73577	3159.22	3301.32	2660.93
-3.73562	3186.28	3323.55	2650.37
-3.73547	3189.56	3397.77	2598.22
-3.73531	3165.14	3471.99	2548.16
-3.73516	3108.58	3424.48	2534.7
-3.73501	3024.43	3376.96	2528.2
-3.73486	2937.76	3330.72	2508.56
-3.73471	2888.05	3284.48	2512.34
-3.73456	2915.18	3238.23	2552.39
-3.73441	3030.68	3191.99	2568.22
-3.73426	3177.53	3209.15	2522.55
-3.7341	3245.39	3226.31	2480.48
-3.73395	3172.8	3243.46	2518.15
-3.7338	3021.44	3260.62	2607.19
-3.73365	2903.77	3203.6	2667.94
-3.7335	2853.18	3146.58	2689.59
-3.73335	2821.5	3097.17	2716.06
-3.7332	2787.56	3047.75	2752.02
-3.73304	2788.9	2972.98	2768.29
-3.73289	2839.39	3019.93	2774.18
-3.73274	2894.26	3120.15	2798.71
-3.73259	2923.64	3220.36	2815.26
-3.73244	2955.36	3207.72	2768.03
-3.73229	3014.91	3195.08	2667
-3.73214	3080.85	3182.44	2577.71
-3.73199	3129.32	3169.8	2520.12
-3.73183	3168.56	3143.21	2459.92
-3.73168	3201.53	3116.62	2405.48
-3.73153	3208.28	3211.76	2424.07
-3.73138	3192.04	3306.91	2532.35
-3.73123	3184.09	3351.33	2647.62
-3.73108	3176.2	3395.75	2689.1
-3.73093	3115	3379.3	2670.43
-3.73077	3000.52	3362.86	2649.5
-3.73062	2920.47	3357.83	2640.65
-3.73047	2935.99	3352.79	2626.05
-3.73032	2996.64	3347.76	2612.3
-3.73017	3024.03	3342.73	2617.65
-3.73002	3019.28	3292.05	2625.56
-3.72987	3025.97	3241.36	2605.48
-3.72971	3045.78	3190.68	2572.63
-3.72956	3063.08	3140	2580.24
-3.72941	3102.24	3180.62	2648.22
-3.72926	3181.13	3221.23	2735.07
-3.72911	3245.24	3261.85	2786.97
-3.72896	3228.17	3302.47	2785.55
-3.72881	3151.62	3259.63	2738.46
-3.72866	3094.78	3216.8	2654.5
-3.7285	3090.05	3173.96	2549.1
-3.72835	3116.07	3131.12	2454.49
-3.7282	3161.31	3131.4	2398.08
-3.72805	3218.18	3131.68	2378.88
-3.7279	3241.14	3131.96	2388.4
-3.72775	3193.09	3132.23	2444.79
-3.7276	3115.86	3199.08	2567.58
-3.72744	3076.35	3265.93	2716.76
-3.72729	3061.01	3211.05	2804.86
-3.72714	3008.46	3156.17	2801.97
-3.72699	2934.02	3148.2	2788.5
-3.72684	2928.92	3140.24	2853.91
-3.72669	3030.76	3254.01	2968.68
-3.72654	3177.2	3367.77	3019.84
-3.72639	3297.63	3359.97	2967.21
-3.72623	3374.94	3352.16	2890.9
-3.72608	3408.19	3283.49	2869.19
-3.72593	3393.59	3214.82	2879.26
-3.72578	3361.86	3191.79	2854.82
-3.72563	3366.79	3168.77	2786.93
-3.72548	3417.35	3145.75	2721.95
-3.72533	3474.35	3122.72	2701.53
-3.72517	3514.3	3171.35	2745.23
-3.72502	3533.66	3219.97	2849.32
-3.72487	3498.91	3321.84	2958.14
-3.72472	3378.75	3423.72	2980.37
-3.72457	3231.01	3459.66	2890.65
-3.72442	3164.69	3373.87	2779.97
-3.72427	3194.28	3234.83	2747.19
-3.72412	3220.09	3095.78	2775.69
-3.72396	3180.34	3077.35	2781.23
-3.72381	3132.56	3058.93	2745.39
-3.72366	3143.96	3093.76	2717.29
-3.72351	3186.74	3128.59	2705.39
-3.72336	3193.28	3153.28	2664.34
-3.72321	3145.36	3056.23	2595.04
-3.72306	3062.35	2898.32	2565.51
-3.7229	2966.86	2862.14	2608.35
-3.72275	2902.53	2952.77	2674.03
-3.7226	2914.63	3043.39	2715.36
-3.72245	2972.04	3088.37	2747.17
-3.7223	2985.29	3011.61	2786.56
-3.72215	2944.53	2983.04	2803.43
-3.722	2948.36	2954.47	2778.59
-3.72184	3037.63	2979.16	2753.32
-3.72169	3101.62	3003.85	2765.87
-3.72154	3039.42	3113.49	2783.04
-3.72139	2926.38	3223.14	2751.87
-3.72124	2909.29	3401.26	2686.64
-3.72109	3000.29	3457.64	2645.03
-3.72094	3092.48	3393.57	2638.93
-3.72079	3132.55	3329.49	2625.63
-3.72063	3155.01	3257.81	2581.39
-3.72048	3173.44	3186.13	2534.17
-3.72033	3164.46	3189.26	2520.67
-3.72018	3152.63	3192.39	2545.69
-3.72003	3192.43	3195.52	2588.13
-3.71988	3257.54	3198.65	2621.52
-3.71973	3258.86	3184.03	2625.21
-3.71957	3191.66	3169.4	2596.75
-3.71942	3157.91	3268.9	2558.11
-3.71927	3208.24	3368.41	2538.66
-3.71912	3258.75	3389.09	2552.8
-3.71897	3215.33	3288.04	2599.16
-3.71882	3104.21	3187	2669.6
-3.71867	3023.18	3207.68	2747.72
-3.71852	3017.76	3339.95	2810.28
-3.71836	3056.25	3472.23	2842.02
-3.71821	3088.47	3490.37	2842.82
-3.71806	3088.62	3508.52	2817.3
-3.71791	3066.72	3439.18	2773.37
-3.71776	3061.06	3369.83	2733.78
-3.71761	3093.15	3300.49	2724.16
-3.71746	3126.97	3231.14	2739.46
-3.7173	3113.99	3229	2746.15
-3.71715	3076.94	3226.86	2732.01
-3.717	3087.73	3224.72	2728.33
-3.71685	3154.77	3222.58	2766.29
-3.7167	3204.24	3184.94	2835.96
-3.71655	3194.28	3147.29	2905.99
-3.7164	3171.26	3170.51	2956.33
-3.71625	3176.97	3193.73	2970.12
-3.71609	3177.42	3263.87	2924.23
-3.71594	3137.58	3334.01	2824.05
-3.71579	3096.68	3343.28	2728.35
-3.71564	3100.8	3352.56	2699.05
-3.71549	3116.49	3344.08	2730.42
-3.71534	3088.12	3335.6	2756.98
-3.71519	3037.91	3266.25	2727.87
-3.71503	3027.69	3196.9	2652.31
-3.71488	3051.19	3132.63	2578.57
-3.71473	3050.1	3068.36	2550.62
-3.71458	3023.79	3125.82	2577.95
-3.71443	3036.49	3183.27	2625.98
-3.71428	3110.46	3269.06	2644.07
-3.71413	3188.23	3354.85	2622.56
-3.71398	3218.16	3318.91	2611.05
-3.71382	3213.45	3282.97	2657.74
-3.71367	3205.83	3310.43	2741.9
-3.71352	3197.24	3337.89	2796.89
-3.71337	3181.52	3312.1	2793.89
-3.71322	3165.34	3286.3	2771.16
-3.71307	3142.73	3288.4	2774.51
-3.71292	3094.59	3412.23	2795.02
-3.71276	3039.36	3589.32	2779.11
-3.71261	3037.4	3644.68	2693.13
-3.71246	3108.35	3645.51	2569.57
-3.71231	3184.82	3524.61	2484.94
-3.71216	3192.24	3350.46	2482.63
-3.71201	3145.92	3176.3	2519.64
-3.71186	3120.15	3047	2515.11
-3.7117	3138.86	3039.43	2456.58
-3.71155	3150.11	3024.25	2423.01
-3.7114	3107.41	3009.08	2480.32
-3.71125	3027.79	2982.49	2590.63
-3.7111	2958.16	2955.9	2665.71
-3.71095	2925.86	3051.04	2680.21
-3.7108	2944.67	3146.18	2679.35
-3.71065	3032.13	3160.8	2690.01
-3.71049	3180.03	3175.43	2688.03
-3.71034	3322.36	3190.05	2661.8
-3.71019	3378.58	3204.67	2648.85
-3.71004	3341.28	3115.31	2681.71
-3.70989	3290.92	3025.96	2737.72
-3.70974	3303.66	2989.86	2776.86
-3.70959	3368.15	3075.49	2802.93
-3.70943	3420.08	3120.39	2852.89
-3.70928	3439.19	3165.28	2934.62
-3.70913	3464.79	3217.79	3000.9
-3.70898	3509.53	3270.29	2988.36
-3.70883	3508.4	3357.03	2876.55
-3.70868	3392.95	3443.77	2715.71
-3.70853	3194.76	3469.65	2599.45
-3.70838	3032.18	3495.53	2594.53
-3.70822	2990.01	3566.42	2686.83
-3.70807	3039.75	3637.31	2800.25
-3.70792	3084.72	3654.94	2869.28
-3.70777	3062.97	3550.84	2883.59
-3.70762	2994.7	3379.54	2868.54
-3.70747	2941.61	3208.24	2847.73
-3.70732	2934.53	3151.06	2834.01
-3.70716	2947.32	3093.88	2835.1
-3.70701	2944.94	3123.71	2847.95
-3.70686	2945.94	3153.55	2852.88
-3.70671	3008.08	3183.39	2823.52
-3.70656	3138.75	3213.23	2745.09
-3.70641	3253.41	3166.99	2627.27
-3.70626	3261.98	3120.74	2509.84
-3.70611	3182.57	3006.03	2447.69
-3.70595	3124.45	3013.04	2468.2
-3.7058	3157.68	3036.54	2538.84
-3.70565	3243.29	3060.04	2596.34
-3.7055	3301.22	3091.14	2613.01
-3.70535	3299.65	3122.25	2615.14
-3.7052	3250.98	3237.05	2631.24
-3.70505	3162.99	3351.84	2649.14
-3.70489	3044.44	3270.09	2644.96
-3.70474	2944.89	3188.34	2632.96
-3.70459	2936.85	3153.32	2653.06
-3.70444	3039.39	3219.73	2711.65
-3.70429	3182.18	3286.14	2762.66
-3.70414	3265.83	3251.11	2760.58
-3.70399	3255.64	3236.37	2715.36
-3.70384	3207.28	3221.63	2675.82
-3.70368	3200.09	3200.55	2662.55
-3.70353	3255.14	3179.47	2641.06
-3.70338	3329.2	3295.34	2573.94
-3.70323	3379.66	3411.2	2482.62
-3.70308	3402.83	3527.07	2430.41
-3.70293	3397.09	3642.93	2446.1
-3.70278	3333.36	3586.35	2494.38
-3.70262	3209.88	3529.76	2533.07
-3.70247	3106.02	3473.18	2567.74
-3.70232	3106.87	3416.59	2626.76
-3.70217	3173.24	3458.91	2706.02
-3.70202	3168.42	3501.23	2771.18
-3.70187	3044.07	3543.55	2800.64
-3.70172	2921.59	3585.87	2798.27
-3.70156	2930.86	3516.61	2776.35
-3.70141	3032.85	3447.34	2759.73
-3.70126	3081.77	3378.07	2789.69
-3.70111	3020.46	3308.81	2877.06
-3.70096	2921.82	3262.37	2959.02
-3.70081	2856.81	3215.92	2954.44
-3.70066	2824.65	3169.48	2870.3
-3.70051	2822.46	3123.04	2802.04
-3.70035	2882.5	3155.22	2813.36
-3.7002	2995.81	3187.39	2866.01
-3.70005	3079.38	3219.57	2893.49
-3.6999	3079.02	3251.75	2890.77
-3.69975	3049.67	3174.99	2889.2
-3.6996	3070.83	3098.24	2887.2
-3.69945	3126.19	3143.21	2860.36
-3.69929	3136.9	3188.19	2818.13
-3.69914	3088.79	3235.7	2795.38
-3.69899	3051.49	3283.21	2796.42
-3.69884	3074.59	3326.92	2791.83
-3.69869	3132.08	3370.62	2768.92
-3.69854	3183.93	3334.45	2745.57
-3.69839	3233.28	3237.4	2735.11
-3.69824	3292.66	3144.16	2731.53
-3.69808	3336.28	3111.79	2728.2
-3.69793	3328.03	3152.96	2720.2
-3.69778	3277.1	3255	2694.1
-3.69763	3230.5	3383.66	2652.65
-3.69748	3214.24	3410.88	2641.42
-3.69733	3209.51	3402.76	2702.04
-3.69718	3189.52	3394.64	2795.61
-3.69702	3157.67	3380.17	2827.81
-3.69687	3139.52	3365.71	2770.56
-3.69672	3148.76	3381.68	2706.69
-3.69657	3174.56	3397.65	2719.37
-3.69642	3199.84	3413.62	2783.97
-3.69627	3220.59	3429.59	2816.72
-3.69612	3240.37	3373.28	2795.92
-3.69597	3254.95	3316.97	2772.14
-3.69581	3256.83	3260.66	2774.56
-3.69566	3258.7	3204.35	2774.54
-3.69551	3295.32	3259.63	2749.87
-3.69536	3383.64	3314.91	2723.25
-3.69521	3484.72	3363.85	2711.46
-3.69506	3527.1	3412.79	2688.37
-3.69491	3478.98	3433.39	2638.14
-3.69475	3384.88	3352.56	2604.92
-3.6946	3317.28	3294.54	2638.62
-3.69445	3300.15	3297.4	2714.76
-3.6943	3299.98	3371.26	2764.43
-3.69415	3289.59	3445.12	2774.52
-3.694	3293.33	3522.79	2795.33
-3.69385	3350.71	3600.46	2839.63
-3.69369	3453.04	3555.12	2838.53
-3.69354	3543.88	3509.79	2737.38
-3.69339	3580.62	3464.46	2590.02
-3.69324	3571.99	3419.13	2507.63
-3.69309	3550.58	3404.23	2533.21
-3.69294	3533.6	3389.33	2612.69
-3.69279	3522.21	3374.43	2674.61
-3.69264	3516.95	3359.53	2691.43
-3.69248	3511.43	3329.26	2667.13
-3.69233	3481.06	3298.98	2615.16
-3.69218	3400.17	3268.71	2563.82
-3.69203	3271.53	3238.43	2547.42
-3.69188	3128.66	3210.69	2571.97
-3.69173	3013.43	3182.96	2609.59
-3.69158	2955.94	3276.95	2634.65
-3.69142	2963.05	3370.94	2645.7
-3.69127	3013.68	3300.09	2649.77
-3.69112	3077.47	3229.24	2650.91
-3.69097	3150.04	3158.39	2655.34
-3.69082	3251.59	3087.54	2658.02
-3.69067	3372.97	3143.49	2626.11
-3.69052	3444.15	3199.44	2537.43
-3.69037	3393.45	3133.66	2440.3
-3.69021	3235.04	3067.88	2421.02
-3.69006	3065.32	3088.92	2493.73
-3.68991	2970.4	3109.96	2576.6
-3.68976	2961.31	3131.01	2607.73
-3.68961	2997.33	3152.05	2625.33
-3.68946	3038.88	3195.91	2683.84
-3.68931	3065.05	3239.78	2746.52
-3.68915	3068.7	3283.65	2736.67
-3.689	3057.86	3327.51	2662.58
-3.68885	3052.03	3383.42	2605.21
-3.6887	3064.27	3439.34	2595.14
-3.68855	3091.3	3495.25	2585.15
-3.6884	3120.99	3551.16	2554.37
-3.68825	3140.82	3600.73	2553.13
-3.6881	3140.31	3650.31	2612.18
-3.68794	3119.45	3616.19	2678.84
-3.68779	3092.62	3521.2	2692.17
-3.68764	3072.42	3458.24	2670.16
-3.68749	3058.17	3456.14	2669.5
-3.68734	3053.92	3473.06	2692.18
-3.68719	3081.98	3388.54	2688.25
-3.68704	3151.93	3244.42	2636.81
-3.68688	3228.71	3100.3	2574.73
-3.68673	3263.47	3066.5	2545.34
-3.68658	3246.59	3174.71	2553.46
-3.68643	3198.52	3298.78	2578
-3.68628	3124.55	3321.41	2608.62
-3.68613	3025.67	3288.24	2658.91
-3.68598	2943.2	3255.08	2745.99
-3.68583	2928.16	3246	2854.93
-3.68567	2960.12	3236.93	2930.45
-3.68552	2960.9	3227.85	2924.78
-3.68537	2907.36	3218.78	2853.55
-3.68522	2863.77	3186.09	2780.04
-3.68507	2873.57	3153.39	2740.61
-3.68492	2888	3120.7	2716.81
-3.68477	2854.95	3088.01	2686.79
-3.68461	2817.98	3106.04	2661.24
-3.68446	2856.29	3124.07	2650.96
-3.68431	2964.86	3142.1	2641.03
-3.68416	3070.57	3160.13	2628.36
-3.68401	3148.43	3157.24	2644.43
-3.68386	3244.24	3154.35	2703.81
-3.68371	3379.24	3151.45	2766.07
-3.68355	3497.29	3148.56	2792.06
-3.6834	3530.12	3115.23	2804.8
-3.68325	3473.91	3081.91	2842.51
-3.6831	3382.74	3048.58	2881.85
-3.68295	3311.26	3015.26	2868.39
-3.6828	3274.05	3011.26	2802.65
-3.68265	3243.46	3007.25	2728.22
-3.6825	3182.63	3003.25	2651.98
-3.68234	3091.45	2999.25	2553.48
-3.68219	3010.83	2999.05	2470.1
-3.68204	2970.27	2998.85	2481.22
-3.68189	2955.78	2960.61	2584.43
-3.68174	2951.31	2983.24	2674.83
-3.68159	2977.06	3030.59	2689.12
-3.68144	3044.19	3017.08	2692.07
-3.68128	3102.19	2969.33	2761.23
-3.68113	3094.15	3043.31	2854.37
-3.68098	3053.34	3231.42	2872.55
-3.68083	3075.37	3358.66	2809.4
-3.68068	3184.24	3324.86	2750.7
-3.68053	3289.15	3291.06	2744.43
-3.68038	3300.26	3246.16	2757.45
-3.68023	3236.07	3201.26	2757.26
-3.68007	3182.72	3236.25	2756.97
-3.67992	3187.82	3332.11	2763.58
-3.67977	3233.63	3411.48	2752.16
-3.67962	3284.75	3369.12	2717.64
-3.67947	3316.1	3203.76	2695.51
-3.67932	3307.36	3038.4	2702.49
-3.67917	3253.9	2978.92	2706.79
-3.67901	3187.31	3041.17	2688.73
-3.67886	3153.34	3156.68	2682.91
-3.67871	3158.96	3272.19	2721.2
-3.67856	3163.74	3377.56	2774.87
-3.67841	3136.41	3482.92	2799.07
-3.67826	3100.28	3385.41	2801.63
-3.67811	3100.76	3287.89	2816.89
-3.67796	3137.45	3255.19	2837.56
-3.6778	3157.32	3222.5	2826.99
-3.67765	3119.93	3186.01	2784.74
-3.6775	3040.78	3149.51	2743.24
-3.67735	2955.78	3244.89	2707.22
-3.6772	2874.83	3279.41	2655.58
-3.67705	2800.53	3187.12	2605.51
-3.6769	2763.75	3033.96	2610.8
-3.67674	2792.46	3001.27	2676.82
-3.67659	2861.6	3090.31	2736.64
-3.67644	2928.07	3179.35	2742.41
-3.67629	3005.78	3146.66	2730.76
-3.67614	3138.54	3074.66	2756.61
-3.67599	3296.45	3063.52	2807.12
-3.67584	3379.18	3132.27	2829.45
-3.67569	3348.71	3201.03	2809.82
-3.67553	3283.5	3250.16	2771.71
-3.67538	3262.96	3299.3	2721.3
-3.67523	3271.89	3348.43	2654.6
-3.67508	3268.61	3397.57	2601.1
-3.67493	3270.56	3383.3	2595.62
-3.67478	3302.05	3369.04	2612.53
-3.67463	3323.02	3354.77	2593.29
-3.67447	3290.5	3340.51	2545.3
-3.67432	3235.74	3331.95	2545.91
-3.67417	3197.42	3323.39	2629.9
-3.67402	3136.49	3314.83	2734.01
-3.67387	3016.79	3306.27	2781.43
-3.67372	2918.7	3226.7	2762.02
-3.67357	2951.43	3147.13	2697.15
-3.67341	3079.81	3067.56	2587.71
-3.67326	3163.2	2988	2448.3
-3.67311	3154.72	3047.43	2344.52
-3.67296	3135.15	3106.87	2333.58
-3.67281	3146.24	3166.31	2398.35
-3.67266	3121.81	3225.75	2491.31
-3.67251	3012.58	3173.6	2606.36
-3.67236	2864.53	3121.46	2746.12
-3.6722	2741.49	3069.31	2850.88
-3.67205	2675.14	3017.16	2842.17
-3.6719	2713.52	3088.65	2733.52
-3.67175	2894.35	3160.13	2629.12
-3.6716	3129.23	3231.62	2606.84
-3.67145	3241.84	3303.1	2655.89
-3.6713	3184.28	3283.29	2725.07
-3.67114	3099.63	3263.48	2772.79
-3.67099	3104.6	3243.66	2769.42
-3.67084	3135.21	3223.85	2715.55
-3.67069	3096.03	3230.11	2663.75
-3.67054	3036.9	3236.37	2660.75
-3.67039	3056.54	3242.63	2664.81
-3.67024	3125.93	3248.89	2595.15
-3.67009	3146.04	3316.02	2473.68
-3.66993	3116.14	3383.15	2430.55
-3.66978	3108.17	3404.62	2530.81
-3.66963	3120.52	3304.37	2676.74
-3.66948	3092.63	3245.33	2735.14
-3.66933	3037.63	3308.02	2697.75
-3.66918	3028.17	3366.9	2653.16
-3.66903	3059.23	3304.05	2654.5
-3.66887	3051.27	3115.67	2682.02
-3.66872	2997.41	2988.15	2700.18
-3.66857	2990.85	2948.13	2690.14
-3.66842	3080.99	2908.11	2648.15
-3.66827	3198.98	2887.43	2601.93
-3.66812	3259.65	2988.47	2601.47
-3.66797	3261.4	3093.32	2653.23
-3.66782	3256.21	3076.44	2700.11
-3.66766	3283.45	2956.85	2705.86
-3.66751	3355.88	2898.12	2708.36
-3.66736	3454.63	2919.28	2734.91
-3.66721	3521.18	2940.44	2727.97
-3.66706	3506.54	2988.23	2637.59
-3.66691	3442.56	3036.02	2539.25
-3.66676	3416.39	3205.54	2554.99
-3.6666	3463.03	3375.06	2682.13
-3.66645	3526.11	3351.84	2802.44
-3.6663	3530.3	3328.62	2854.61
-3.66615	3453.15	3305.4	2889.95
-3.666	3328.89	3282.18	2946.74
-3.66585	3220.26	3283.72	2978.23
-3.6657	3178.1	3285.27	2942.96
-3.66554	3189.69	3283.01	2880.54
-3.66539	3186.17	3280.75	2847.56
-3.66524	3140.95	3253.13	2840.37
-3.66509	3120.9	3164.65	2822.21
-3.66494	3178.9	3079.97	2774.49
-3.66479	3243.86	3056.15	2691.59
-3.66464	3210.89	3088.13	2579.47
-3.66449	3108.49	3180.97	2485.57
-3.66433	3064.15	3323.27	2470.2
-3.66418	3113.75	3526.43	2517.81
-3.66403	3166.53	3648.44	2540.75
-3.66388	3171.6	3648.72	2509.01
-3.66373	3193.59	3518.39	2505.65
-3.66358	3278.77	3388.06	2601.12
-3.66343	3357.63	3296.88	2735.61
-3.66327	3348.36	3205.7	2794.14
-3.66312	3276.69	3232.45	2755.13
-3.66297	3225.93	3259.2	2692.98
-3.66282	3227.59	3264.39	2664.66
-3.66267	3256.62	3208.71	2664.03
-3.66252	3282.28	3118.8	2670.16
-3.66237	3277.12	3150.62	2677.41
-3.66222	3225.59	3281.35	2680.73
-3.66206	3164.19	3412.07	2683.91
-3.66191	3162.6	3419.8	2717.87
-3.66176	3230.43	3305.8	2803.21
-3.66161	3298.11	3195.6	2896.61
-3.66146	3320.59	3146.26	2922.14
-3.66131	3334.54	3257.97	2862.57
-3.66116	3376.62	3369.67	2784.6
-3.661	3416.06	3423.72	2760.99
-3.66085	3413.6	3477.77	2792.86
-3.6607	3377.21	3531.82	2818.48
-3.66055	3311.89	3585.87	2787.89
-3.6604	3194.29	3589.2	2721.6
-3.66025	3058.54	3592.53	2694.5
-3.6601	3022.33	3595.86	2752.4
-3.65995	3139.19	3599.19	2854.35
-3.65979	3290.7	3483.32	2921.21
-3.65964	3322.63	3367.45	2933.95
-3.65949	3239.18	3373.32	2938.66
-3.65934	3165.9	3379.18	2954.76
-3.65919	3163.74	3415.48	2936.98
-3.65904	3189.43	3451.78	2852.5
-3.65889	3214.25	3366.35	2737.39
-3.65873	3264.75	3280.91	2640.88
-3.65858	3338.23	3227.65	2566.64
-3.65843	3378.14	3174.4	2514.59
-3.65828	3359.2	3052.67	2525.01
-3.65813	3325.05	3052.67	2619.09
-3.65798	3319.7	3182	2736.17
-3.65783	3337.69	3311.34	2797.9
-3.65768	3353.62	3245.41	2808.78
-3.65752	3348.35	3179.47	2830.63
-3.65737	3299.62	3163.62	2882.38
-3.65722	3197.22	3147.77	2928.22
-3.65707	3072.61	3131.92	2943.51
-3.65692	2970.14	3116.07	2926.96
-3.65677	2895.81	3095.14	2862.72
-3.65662	2841.28	3074.22	2740.69
-3.65646	2838.64	3053.3	2609.01
-3.65631	2925.02	3032.38	2542.31
-3.65616	3066.15	3019.89	2558.78
-3.65601	3190.5	3007.41	2617.26
-3.65586	3294.21	3116.66	2682.82
-3.65571	3428.47	3225.91	2736.85
-3.65556	3578.96	3297.12	2742.02
-3.6554	3652.88	3368.33	2674.92
-3.65525	3613.05	3439.53	2590.36
-3.6551	3536.38	3510.74	2578.55
-3.65495	3496.53	3535.03	2652.39
-3.6548	3470.42	3559.32	2741.12
-3.65465	3416.74	3583.61	2792.72
-3.6545	3373.45	3607.91	2808.43
-3.65435	3400.54	3632.2	2779.15
-3.65419	3472.1	3656.49	2682.78
-3.65404	3501.53	3680.78	2566.53
-3.65389	3450.71	3705.07	2539.41
-3.65374	3352.23	3622.05	2638.99
-3.65359	3244.48	3539.04	2772.62
-3.65344	3146.46	3456.02	2830.62
-3.65329	3082.84	3373	2795.91
-3.65313	3069.03	3287.45	2711.14
-3.65298	3069.51	3201.9	2610.75
-3.65283	3029.14	3169.6	2528.8
-3.65268	2960.2	3259.04	2505.87
-3.65253	2948.93	3407.44	2533.75
-3.65238	3050.2	3555.84	2550.6
-3.65223	3209.45	3577.43	2538.17
-3.65208	3318.03	3477.3	2560.02
-3.65192	3325.77	3435.49	2647.68
-3.65177	3271.06	3393.69	2720.81
-3.65162	3215.05	3344.27	2699.87
-3.65147	3182.69	3294.86	2642.73
-3.65132	3172.26	3259.83	2670.22
-3.65117	3186.02	3224.8	2783.42
-3.65102	3224.77	3189.77	2855.24
-3.65086	3270.29	3154.74	2804.72
-3.65071	3306.57	3170.43	2694.93
-3.65056	3349.66	3186.13	2636.28
-3.65041	3418.2	3201.82	2655.16
-3.65026	3474.77	3217.51	2689.8
-3.65011	3446.46	3239.54	2678.81
-3.64996	3323.91	3261.57	2626.94
-3.64981	3191.93	3283.61	2594.76
-3.64965	3128.91	3305.64	2629.93
-3.6495	3121.29	3289.63	2702.24
-3.64935	3119.92	3273.62	2724.3
-3.6492	3129.07	3379.34	2654.3
-3.64905	3171.15	3485.06	2555.92
-3.6489	3205.21	3414.81	2525.3
-3.64875	3174.25	3344.55	2578.64
-3.64859	3118.21	3274.29	2647.55
-3.64844	3137.17	3204.04	2669.59
-3.64829	3230.24	3192.11	2642.06
-3.64814	3272.43	3180.18	2593.51
-3.64799	3189.48	3168.25	2541.33
-3.64784	3063.74	3156.33	2484.79
-3.64769	3008.38	3188.15	2417.51
-3.64754	3012.5	3219.97	2344.58
-3.64738	2985.83	3251.79	2295.46
-3.64723	2904.66	3283.61	2303.29
-3.64708	2834.25	3203.84	2359.32
-3.64693	2832.5	3124.07	2414.05
-3.64678	2896.83	3044.3	2441.93
-3.64663	2990.63	2964.54	2469.57
-3.64648	3070.34	2938.5	2512.98
-3.64632	3103.81	2912.47	2530.47
-3.64617	3107.03	2886.43	2486.1
-3.64602	3140.48	2860.4	2425.7
-3.64587	3226.4	2925.66	2429.38
-3.64572	3301.48	2990.93	2504.75
-3.64557	3305.03	3056.19	2584.3
-3.64542	3280.29	3121.46	2615.16
-3.64526	3316.55	3124.59	2594.7
-3.64511	3410.43	3127.72	2529.98
-3.64496	3467.61	3130.85	2430.21
-3.64481	3446.81	3133.98	2345.01
-3.64466	3423.1	3111.75	2344.96
-3.64451	3479.36	3089.52	2441.6
-3.64436	3592.67	3189.02	2570.8
-3.64421	3664.68	3288.52	2669.94
-3.64405	3630.94	3399	2730.98
-3.6439	3512.66	3509.47	2767.43
-3.64375	3384.24	3498.22	2780.5
-3.6436	3308.85	3486.97	2778.3
-3.64345	3290.18	3440.21	2785.84
-3.6433	3279.3	3393.45	2805.37
-3.64315	3240.16	3354.3	2799.37
-3.64299	3196.28	3315.15	2743.83
-3.64284	3185.26	3314.04	2673.75
-3.64269	3185.45	3434.66	2645.6
-3.64254	3137.01	3486.81	2666.76
-3.64239	3035.29	3538.96	2687.48
-3.64224	2949.86	3428.8	2660.73
-3.64209	2936.6	3318.64	2596.75
-3.64194	2976.25	3335.28	2552.45
-3.64178	3017.6	3473.65	2566.04
-3.64163	3037.54	3653.44	2605.6
-3.64148	3032.93	3711.49	2601.86
-3.64133	2994.59	3642.74	2538.99
-3.64118	2928.6	3573.99	2483.24
-3.64103	2881.67	3553.42	2497.57
-3.64088	2907.71	3532.85	2558.65
-3.64072	3010.97	3512.29	2597.84
-3.64057	3138.88	3491.72	2598.61
-3.64042	3226.45	3477.5	2602.27
-3.64027	3243.11	3463.27	2632.49
-3.64012	3209	3449.04	2672.28
-3.63997	3171.71	3434.82	2708.98
-3.63982	3156.57	3281.11	2740.28
-3.63967	3143.5	3127.4	2733.57
-3.63951	3107.79	3026.95	2646.76
-3.63936	3069.73	3048.23	2507.59
-3.63921	3068.62	3196.47	2409.5
-3.63906	3093.85	3344.71	2403.38
-3.63891	3087.08	3447.3	2445.12
-3.63876	3020.99	3428.16	2479.78
-3.63861	2934.63	3381.13	2520.79
-3.63845	2878.26	3334.09	2606.25
-3.6383	2862.77	3401.18	2724.58
-3.63815	2876.28	3468.26	2832
-3.638	2907.14	3539.79	2910.05
-3.63785	2933.02	3611.31	2961.27
-3.6377	2931.3	3479.95	2976.82
-3.63755	2923.04	3348.59	2955.1
-3.63739	2960.41	3331.36	2932.59
-3.63724	3044.12	3314.12	2950.03
-3.63709	3104.5	3296.88	3000.47
-3.63694	3101.95	3279.64	3046.06
-3.63679	3093.75	3369.28	3072.37
-3.63664	3148.12	3458.91	3086.73
-3.63649	3237.32	3495.29	3077.26
-3.63634	3283.7	3409.93	3018.05
-3.63618	3280.22	3377.84	2918.03
-3.63603	3285.97	3345.74	2826.65
-3.63588	3311.58	3306.03	2779.65
-3.63573	3291.81	3266.33	2760.56
-3.63558	3193.91	3128.35	2725.19
-3.63543	3091.09	2990.37	2650.22
-3.63528	3089.15	2905.65	2551.71
-3.63512	3209.15	2942.66	2465.46
-3.63497	3369.8	3068.44	2415.38
-3.63482	3469.18	3194.21	2402.04
-3.63467	3468.42	3327.59	2421.19
-3.63452	3407.55	3460.97	2479.96
-3.63437	3351.35	3470.88	2576.81
-3.63422	3318.7	3480.79	2677.99
-3.63407	3271.8	3376.57	2745.62
-3.63391	3179.62	3272.35	2787.05
-3.63376	3069.92	3251.83	2837.22
-3.63361	2997.68	3353.03	2887.9
-3.63346	2981.78	3454.24	2884.35
-3.63331	3001.98	3433.71	2814.69
-3.63316	3040.24	3345.98	2752.74
-3.63301	3087.64	3258.25	2772.13
-3.63285	3120.32	3170.51	2852.87
-3.6327	3108.55	3082.78	2917.79
-3.63255	3049.97	3038.16	2934.6
-3.6324	2965.89	3115.27	2932.01
-3.63225	2873.64	3123.91	2932.63
-3.6321	2794.78	3132.55	2921.86
-3.63195	2775.41	3169.92	2883.52
-3.6318	2848.43	3207.29	2828.28
-3.63164	2973.14	3244.65	2783.54
-3.63149	3057.04	3282.02	2780.04
-3.63134	3048.26	3296.56	2841.66
-3.63119	2975.44	3311.11	2958.99
-3.63104	2895.46	3325.65	3077.13
-3.63089	2840.96	3340.19	3136.43
-3.63074	2823.93	3269.78	3121.01
-3.63058	2848.39	3199.36	3053.32
-3.63043	2901.57	3250.68	2962.41
-3.63028	2958.04	3301.99	2883.32
-3.63013	3002.04	3383.74	2856.71
-3.62998	3028.24	3465.49	2883.38
-3.62983	3030.37	3425.51	2899.86
-3.62968	3018.45	3385.52	2850.48
-3.62953	3030.07	3348.87	2766.2
-3.62937	3083.01	3312.22	2716.72
-3.62922	3135	3275.56	2700.87
-3.62907	3143.48	3238.91	2661.34
-3.62892	3142.46	3245.37	2605.43
-3.62877	3186.06	3251.83	2617.03
-3.62862	3233.35	3258.28	2717.22
-3.62847	3192.66	3264.74	2800.57
-3.62831	3089.98	3282.62	2772.72
-3.62816	3073.48	3300.49	2682.5
-3.62801	3200.32	3386.83	2637.38
-3.62786	3330.59	3351.45	2637.21
-3.62771	3317.64	3191.79	2592.24
-3.62756	3212.25	3032.14	2486.67
-3.62741	3168.51	2918.14	2418.78
-3.62725	3210.13	2925.86	2454.98
-3.6271	3218.68	2978.72	2537.62
-3.62695	3132.32	3031.58	2586.04
-3.6268	3031.89	3092.05	2616.04
-3.62665	3010.2	3152.52	2686.99
-3.6265	3052.08	3182.56	2779.65
-3.62635	3083.18	3212.6	2812.63
-3.6262	3073.07	3242.63	2767.6
-3.62604	3047.35	3272.67	2715.88
-3.62589	3030.02	3325.53	2710.66
-3.62574	3003.53	3378.39	2725.45
-3.62559	2920.74	3309.52	2725.14
-3.62544	2762.09	3240.65	2727.43
-3.62529	2591.77	3169.25	2749.29
-3.62514	2526.82	3097.84	2752.26
-3.62498	2616.43	3026.43	2706.29
-3.62483	2780.18	2955.03	2666.06
-3.62468	2904.39	3029.6	2707.98
-3.62453	2962.66	3104.18	2810.61
-3.62438	2990.49	3178.76	2876.54
-3.62423	2988.33	3253.33	2865.65
-3.62408	2933.32	3289.87	2827.58
-3.62393	2862.69	3326.4	2796.1
-3.62377	2854.34	3362.94	2744.54
-3.62362	2926.11	3399.47	2676.82
-3.62347	3030.7	3449.32	2668.74
-3.62332	3140.71	3499.17	2754.79
-3.62317	3254.58	3427.29	2843.72
-3.62302	3330.07	3355.41	2830.51
-3.62287	3316.81	3283.53	2748.41
-3.62271	3261.5	3211.65	2723.24
-3.62256	3270.23	3261.49	2798.26
-3.62241	3345.05	3311.34	2891.55
-3.62226	3372.47	3248.34	2922.58
-3.62211	3308.05	3185.33	2901.89
-3.62196	3248.43	3122.33	2878.35
-3.62181	3263.43	3059.32	2866.07
-3.62166	3284.76	3148.48	2854.02
-3.6215	3248.77	3237.64	2841.76
-3.62135	3228.16	3395.27	2834.77
-3.6212	3301.77	3431.17	2834
-3.62105	3393.62	3367.53	2844.87
-3.6209	3388.12	3303.89	2870.33
-3.62075	3335.81	3232.65	2886.27
-3.6206	3378.81	3161.4	2857.49
-3.62044	3500.94	3189.06	2789.17
-3.62029	3522.8	3216.72	2732.46
-3.62014	3365.24	3244.38	2728.07
-3.61999	3168.2	3272.04	2768.8
-3.61984	3095.65	3199.52	2818.54
-3.61969	3139.44	3127	2836.56
-3.61954	3181.33	3176.22	2788.83
-3.61939	3160.32	3225.44	2682.74
-3.61923	3108.24	3256.9	2598.03
-3.61908	3080.09	3288.36	2628.17
-3.61893	3112.59	3312.22	2768.54
-3.61878	3213.82	3336.07	2906.93
-3.61863	3345.35	3299.06	2949.43
-3.61848	3440.73	3140.32	2912.88
-3.61833	3469.35	3050.05	2868.74
-3.61817	3456.29	2959.78	2845.14
-3.61802	3429.24	2844.15	2826.58
-3.61787	3386.48	2728.52	2808.19
-3.61772	3327.58	2666.15	2794.16
-3.61757	3270.14	2725.51	2764.88
-3.61742	3227.61	2903.67	2696.63
-3.61727	3219.08	3081.83	2605.25
-3.61711	3297.16	3145.87	2531.43
-3.61696	3488.26	3209.9	2494
-3.61681	3691.88	3210.54	2495.22
-3.61666	3733.29	3211.17	2556
-3.61651	3563.57	3211.8	2696.65
-3.61636	3330.59	3212.44	2879.63
-3.61621	3199.39	3227.02	3016.03
-3.61606	3177.28	3241.6	3043.35
-3.6159	3178.3	3142.06	2973.88
-3.61575	3175.22	3042.52	2864.13
-3.6156	3192.24	3013.99	2764.77
-3.61545	3206.37	3107.19	2703.07
-3.6153	3172.97	3131.92	2679.01
-3.61515	3128.07	3156.64	2663.47
-3.615	3158.23	3179.47	2623.29
-3.61484	3265.8	3202.29	2564.01
-3.61469	3352.82	3293.59	2530.56
-3.61454	3351.95	3263.16	2550.74
-3.61439	3300.18	3161.72	2597.07
-3.61424	3271.54	3060.27	2624.76
-3.61409	3301.49	3072.95	2635.99
-3.61394	3385.15	3085.63	2677.96
-3.61379	3481.82	3179.47	2771.25
-3.61363	3511.48	3273.3	2863.56
-3.61348	3420.59	3367.14	2878.82
-3.61333	3272.39	3460.97	2810.24
-3.61318	3201.32	3499.01	2740.42
-3.61303	3250.32	3537.05	2756.89
-3.61288	3322.19	3453.36	2862.93
-3.61273	3326.82	3369.67	2988.9
-3.61257	3301.28	3292.8	3073.94
-3.61242	3326.22	3215.92	3108.15
-3.61227	3388.08	3139.05	3102.86
-3.61212	3406.5	3062.18	3065.87
-3.61197	3366	3081.67	3021.83
-3.61182	3335.33	3101.17	3020.49
-3.61167	3358.57	3120.66	3089.7
-3.61152	3397.89	3140.16	3191.1
-3.61136	3399.38	3203.4	3245.43
-3.61121	3358.23	3266.65	3202.26
-3.61106	3292.66	3208.16	3078.5
-3.61091	3198.31	3149.67	2940.94
-3.61076	3069.74	3088.65	2857.91
-3.61061	2947.38	3027.62	2852.21
-3.61046	2898.58	3169.48	2890.88
-3.6103	2941.88	3311.34	2928.17
-3.61015	3016.1	3378.23	2953.01
-3.61	3047.58	3445.12	2972.59
-3.60985	3040.14	3390.28	2962.31
-3.6097	3072.65	3335.44	2881.92
-3.60955	3199.82	3366.82	2750.42
-3.6094	3378.43	3398.2	2649.85
-3.60924	3511.54	3498.06	2627.9
-3.60909	3548.26	3476.19	2645.84
-3.60894	3511.1	3312.93	2657.36
-3.60879	3437.55	3149.67	2679.76
-3.60864	3338.2	3105.61	2732.97
-3.60849	3224.99	3183.27	2761.95
-3.60834	3145.01	3238.12	2701.86
-3.60819	3152.9	3171.23	2592.38
-3.60803	3250.08	3062.49	2540.38
-3.60788	3364.44	2953.76	2574.95
-3.60773	3400.98	3060.75	2621.93
-3.60758	3330.33	3228.6	2624.16
-3.60743	3235.89	3312.77	2603.45
-3.60728	3246.48	3275.21	2585.64
-3.60713	3391.68	3237.64	2549.2
-3.60697	3548.26	3260.94	2489.02
-3.60682	3575.38	3364.13	2462.51
-3.60667	3483.94	3467.31	2517.55
-3.60652	3407.68	3507.1	2624.04
-3.60637	3412.88	3546.88	2724.37
-3.60622	3422.78	3655.14	2809.66
-3.60607	3356.73	3641.67	2896.39
-3.60592	3255.73	3530.56	2966.42
-3.60576	3205.01	3419.44	2986.34
-3.60561	3198.69	3461.76	2960.21
-3.60546	3168.2	3564.95	2911.11
-3.60531	3108.54	3507.73	2833.27
-3.60516	3080.42	3328.78	2718.5
-3.60501	3092.54	3267.76	2615.21
-3.60486	3074.96	3328.46	2598.88
-3.6047	2994.76	3461.45	2680.66
-3.60455	2924.5	3472.7	2795.45
-3.6044	2948.86	3404.07	2885.75
-3.60425	3050.53	3396.3	2948.65
-3.6041	3141.13	3511.53	2989.7
-3.60395	3179.81	3626.77	2983.22
-3.6038	3207.31	3624.07	2914.29
-3.60365	3263.29	3621.38	2825.92
-3.60349	3320.67	3579.37	2779.93
-3.60334	3331.49	3537.37	2780.62
-3.60319	3311.63	3415.48	2773.34
-3.60304	3331.59	3232.73	2724.94
-3.60289	3412.7	3116.03	2674.55
-3.60274	3475.19	3121.06	2682.87
-3.60259	3429.57	3175.55	2745.73
-3.60243	3298.44	3230.03	2790.75
-3.60228	3195.64	3254.08	2766.76
-3.60213	3186.57	3278.14	2710.11
-3.60198	3225.32	3302.19	2700.63
-3.60183	3241.94	3326.24	2769.66
-3.60168	3230.33	3174.04	2880.61
-3.60153	3218.68	3021.84	2983.18
-3.60138	3211.58	2922.89	3048.03
-3.60122	3210.75	2945.68	3052.92
-3.60107	3243.74	2998.89	2989.59
-3.60092	3310.54	3052.11	2901.5
-3.60077	3340.74	2991.21	2866.41
-3.60062	3276.43	2930.3	2907.61
-3.60047	3173.96	2963.23	2953.39
-3.60032	3146.73	2996.16	2918.07
-3.60016	3217.32	3143.21	2800.25
-3.60001	3305.08	3290.26	2675.04
-3.59986	3360.95	3394.2	2615.14
-3.59971	3429.31	3376.41	2649.33
-3.59956	3551.24	3305.36	2764.77
-3.59941	3683.56	3234.31	2908.8
-3.59926	3759.75	3238.08	3011.82
-3.5991	3777.04	3241.84	3053.47
-3.59895	3772.2	3363.53	3089.99
-3.5988	3749.17	3485.22	3173.54
-3.59865	3684.94	3603.11	3264.11
-3.5985	3592.03	3660.13	3274.65
-3.59835	3527.32	3698.13	3190.24
-3.5982	3532.29	3614.4	3084.74
-3.59805	3587.23	3493.82	3019.8
-3.59789	3631.22	3373.24	2983.6
-3.59774	3619.47	3294.5	2938.25
-3.59759	3557.85	3337.5	2875.14
-3.59744	3481.6	3442.62	2806.12
-3.59729	3408.26	3486.89	2742.45
-3.59714	3333.77	3370.11	2697.9
-3.59699	3278.49	3253.33	2676.5
-3.59683	3296.76	3218.98	2650.43
-3.59668	3407.32	3184.62	2589.87
-3.59653	3545.31	3272	2520.35
-3.59638	3628.54	3359.37	2501.23
-3.59623	3649.05	3383.34	2536.32
-3.59608	3651.8	3407.32	2561.08
-3.59593	3649.15	3317.17	2536.65
-3.59578	3619.15	3227.02	2502.16
-3.59562	3571.69	3210.42	2506.25
-3.59547	3543.89	3315.54	2543.07
-3.59532	3535.38	3420.67	2590.54
-3.59517	3518.7	3404.07	2653.85
-3.59502	3507.04	3316.46	2723.83
-3.59487	3528.63	3228.84	2747.2
-3.59472	3536.18	3255.35	2701.44
-3.59456	3443.99	3281.86	2658.97
-3.59441	3277.63	3285.55	2705.78
-3.59426	3181.76	3289.23	2820.56
-3.59411	3232.6	3292.92	2903.81
-3.59396	3334.94	3296.6	2913.88
-3.59381	3362.3	3460.06	2904.48
-3.59366	3313.13	3623.52	2928.29
-3.59351	3263.36	3729.91	2967.99
-3.59335	3247.69	3714.58	2977.92
-3.5932	3266.97	3625.42	2946.79
-3.59305	3339.91	3475.4	2902.6
-3.5929	3456.66	3352	2885.43
-3.59275	3536.99	3228.6	2915.21
-3.5926	3523.71	3266.25	2957.25
-3.59245	3469.75	3303.89	2936.57
-3.59229	3450.38	3341.54	2828.8
-3.59214	3443.26	3379.18	2717.04
-3.59199	3391.56	3349.62	2698.21
-3.59184	3332.44	3320.06	2750.13
-3.59169	3347.25	3290.5	2764.84
-3.59154	3416.26	3260.94	2709.2
-3.59139	3443.26	3180.66	2662.67
-3.59124	3411.26	3100.38	2681.22
-3.59108	3397.09	3027.7	2722.82
-3.59093	3434.85	2955.03	2748.5
-3.59078	3479.7	2919.76	2801.12
-3.59063	3512.47	3006.22	2910.41
-3.59048	3562.57	3096.49	3001.07
-3.59033	3609.3	3065.03	2986.91
-3.59018	3577.93	2982.84	2906.31
-3.59002	3467.85	2961.53	2866.86
-3.58987	3374.81	3059.4	2888.64
-3.58972	3346.17	3218.14	2901.51
-3.58957	3326.37	3323.63	2879
-3.58942	3296.8	3307.38	2867.97
-3.58927	3347.33	3168.14	2879.37
-3.58912	3518.43	3028.89	2856.8
-3.58896	3671.61	2963.19	2785.21
-3.58881	3634.58	3019.22	2739.76
-3.58866	3420.19	3124.71	2772.85
-3.58851	3195.34	3230.19	2827
-3.58836	3071.03	3327.23	2821.15
-3.58821	3028.9	3363.41	2770.22
-3.58806	3032.03	3393.25	2752.51
-3.58791	3090.54	3483.96	2792.35
-3.58775	3195.71	3545.49	2842.17
-3.5876	3278.65	3505.59	2864.09
-3.58745	3281.36	3408.63	2869.77
-3.5873	3224.39	3311.66	2876.32
-3.58715	3174.23	3210.89	2868.69
-3.587	3173.71	3170.99	2816.52
-3.58685	3222.26	3212.24	2711.67
-3.58669	3293.68	3253.49	2590.46
-3.58654	3350.82	3235.14	2523.46
-3.58639	3363.62	3115.35	2558.45
-3.58624	3336.02	2995.56	2657.82
-3.58609	3307.06	2977.22	2726.36
-3.58594	3307.54	2996.91	2724.54
-3.58579	3316.48	3016.61	2713.85
-3.58564	3278.15	3002.06	2754.11
-3.58548	3178.42	3048.39	2803.71
-3.58533	3096.79	3160.65	2785.83
-3.58518	3146.82	3171.46	2717.8
-3.58503	3338.86	3044.07	2688.87
-3.58488	3529.4	2916.67	2721.53
-3.58473	3557.41	2907.2	2744.2
-3.58458	3428.95	2958.59	2712.77
-3.58442	3315.12	2975.75	2675.12
-3.58427	3352.4	2992.91	2685.42
-3.58412	3492.18	3093.76	2732.22
-3.58397	3574.16	3194.61	2790.83
-3.58382	3507.85	3237.12	2874.38
-3.58367	3347.01	3178.2	2979.62
-3.58352	3215.38	3174.16	3044.94
-3.58337	3198.46	3271.56	3029.68
-3.58321	3290.63	3339.8	2985.5
-3.58306	3411.38	3347.17	2980.29
-3.58291	3475.19	3283.53	2989.69
-3.58276	3463.47	3219.89	2942.94
-3.58261	3423.4	3158.78	2848.9
-3.58246	3397.73	3097.68	2788.06
-3.58231	3385.49	2995.37	2786.86
-3.58215	3377.58	2994.49	2784.11
-3.582	3382.61	3058.29	2734.88
-3.58185	3388.48	3122.09	2672.71
-3.5817	3346.07	3154.19	2644.71
-3.58155	3242.74	3186.28	2651.96
-3.5814	3158.32	3218.38	2683.88
-3.58125	3181.27	3250.48	2754.52
-3.58109	3277.75	3225.67	2862.26
-3.58094	3312.74	3200.87	2955.91
-3.58079	3221.05	3176.06	2982.5
-3.58064	3104.43	3151.25	2944.36
-3.58049	3118.93	3126.45	2881.8
-3.58034	3291.79	3101.64	2827.12
-3.58019	3492.69	3073.03	2796.96
-3.58004	3585.06	3044.42	2794.32
-3.57988	3566.79	3045.61	2786.96
-3.57973	3536.75	2985.94	2718.08
-3.57958	3548.16	2926.26	2578.48
-3.57943	3548.69	2927.45	2446.04
-3.57928	3479.62	3038.95	2415.34
-3.57913	3377.87	3150.46	2500.84
-3.57898	3322.92	3296.21	2638.36
-3.57882	3311.67	3381.09	2761.18
-3.57867	3261.65	3359.93	2840.47
-3.57852	3141.15	3277.9	2870.17
-3.57837	3017.65	3192.07	2858.01
-3.57822	2946.66	3167.11	2828.84
-3.57807	2885.19	3268.94	2801.85
-3.57792	2772.76	3370.78	2765.04
-3.57777	2648.39	3472.62	2700.26
-3.57761	2614.27	3574.46	2629.51
-3.57746	2701.92	3685.81	2604.71
-3.57731	2840.21	3736.29	2649.49
-3.57716	2959.24	3733.52	2738.24
-3.57701	3072.7	3669.88	2831.68
-3.57686	3235.06	3528.89	2903.57
-3.57671	3442.46	3387.9	2934.78
-3.57655	3602.65	3326.8	2921.16
-3.5764	3616.13	3326.56	2899.46
-3.57625	3492.29	3340.43	2927.52
-3.5761	3363.89	3293.43	3012.2
-3.57595	3349.83	3246.44	3087.34
-3.5758	3414.22	3260.31	3096.86
-3.57565	3417.3	3274.17	3078.68
-3.5755	3307.45	3227.18	3117.88
-3.57534	3186	3183.99	3218.92
-3.57519	3153.82	3201.66	3279.18
-3.57504	3179.01	3320.14	3216.95
-3.57489	3179.63	3438.62	3080.89
-3.57474	3162.48	3473.41	2982.25
-3.57459	3189.09	3447.34	2947.57
-3.57444	3253.13	3392.1	2909.41
-3.57428	3289.96	3336.86	2837.59
-3.57413	3281.09	3277.82	2790.17
-3.57398	3252.65	3218.78	2797.53
-3.57383	3189.69	3183.04	2782.48
-3.57368	3059.31	3147.29	2675.06
-3.57353	2919.75	3111.55	2546.04
-3.57338	2898.48	3075.81	2520.8
-3.57323	3032.9	3015.97	2590.21
-3.57307	3219.48	2956.14	2625.67
-3.57292	3350.31	2957.17	2583.49
-3.57277	3418.42	3059.64	2569.14
-3.57262	3455.95	3215.37	2658.21
-3.57247	3454.62	3310.23	2770.02
-3.57232	3401.74	3277.03	2791.79
-3.57217	3329.17	3182.96	2736.05
-3.57201	3272.7	3157.36	2690.16
-3.57186	3233.37	3131.76	2682.22
-3.57171	3219.12	3108.7	2689.23
-3.57156	3265.67	3085.63	2718.34
-3.57141	3369.37	3080.17	2777.27
-3.57126	3459.48	3176.14	2807.22
-3.57111	3490.83	3332.98	2751.84
-3.57095	3505.02	3489.82	2666.39
-3.5708	3538.41	3507.18	2653.04
-3.57065	3530.42	3463.67	2704.62
-3.5705	3406.64	3454.39	2723.44
-3.57035	3211.31	3445.12	2689.12
-3.5702	3069.73	3440.29	2686.87
-3.57005	3041.45	3435.45	2748.55
-3.5699	3090.01	3430.62	2784.69
-3.56974	3174.09	3425.78	2725.51
-3.56959	3276.67	3485.62	2633.85
-3.56944	3353.68	3545.45	2613.11
-3.56929	3354.59	3525.4	2672.25
-3.56914	3311.75	3444.49	2744.35
-3.56899	3319.45	3409.02	2784.07
-3.56884	3393.47	3495.29	2787.57
-3.56868	3432.96	3539.71	2760.52
-3.56853	3366.38	3523.26	2721.56
-3.56838	3262.83	3471.31	2707.56
-3.56823	3236.59	3358.5	2731.02
-3.56808	3294.2	3207.64	2759.6
-3.56793	3348.78	3178.52	2767.96
-3.56778	3359.18	3269.22	2774.07
-3.56763	3383.07	3359.93	2791.48
-3.56747	3488.37	3458.24	2789.4
-3.56732	3661.13	3556.55	2742.22
-3.56717	3814.99	3535.67	2684.38
-3.56702	3866.93	3514.78	2673.39
-3.56687	3799.74	3493.9	2722.45
-3.56672	3670.8	3473.02	2800.37
-3.56657	3564	3483.04	2868.13
-3.56641	3521.54	3493.07	2886.16
-3.56626	3520.4	3381.36	2826.55
-3.56611	3513.08	3269.66	2717.73
-3.56596	3476.11	3256.86	2644.61
-3.56581	3416.12	3244.06	2663.98
-3.56566	3354.74	3231.26	2745.24
-3.56551	3319.98	3218.46	2826.06
-3.56536	3326.73	3270.33	2889.1
-3.5652	3350.03	3322.2	2945.44
-3.56505	3346.52	3374.07	2981.33
-3.5649	3320.33	3425.94	2970.96
-3.56475	3329.87	3406.8	2916.23
-3.5646	3398.96	3387.66	2831.41
-3.56445	3463.82	3254.4	2717.23
-3.5643	3457.31	3121.14	2591.54
-3.56414	3407.97	3077.08	2511.3
-3.56399	3388.42	3154.74	2510.97
-3.56384	3391.42	3359.21	2544.54
-3.56369	3341.39	3563.68	2542.55
-3.56354	3227.31	3594.43	2509.44
-3.56339	3135.22	3503.45	2516.55
-3.56324	3125.39	3442.9	2612.59
-3.56309	3159.14	3443.22	2782.32
-3.56293	3185.03	3439.73	2970.11
-3.56278	3218.79	3375.38	3103.99
-3.56263	3279.72	3276.79	3124.07
-3.56248	3315.39	3299.93	3039.5
-3.56233	3267.99	3416.91	2934.51
-3.56218	3174.45	3473.02	2876.28
-3.56203	3125.49	3449.24	2847.23
-3.56187	3152.73	3425.47	2812.43
-3.56172	3224.97	3467.47	2801.61
-3.56157	3325.42	3509.47	2848.57
-3.56142	3448.14	3437.35	2895.06
-3.56127	3534.79	3365.24	2854.12
-3.56112	3510.03	3340.03	2752.14
-3.56097	3392.25	3436.56	2703.01
-3.56081	3288.35	3506.46	2740.87
-3.56066	3258.47	3515.5	2779.98
-3.56051	3257.28	3485.22	2757.52
-3.56036	3228.71	3576.68	2717.63
-3.56021	3180.13	3751.83	2718.18
-3.56006	3128.45	3866.11	2742.65
-3.55991	3050.81	3862.46	2750.87
-3.55976	2946.55	3858.82	2743.68
-3.5596	2890.27	3737.24	2725.61
-3.55945	2955.8	3615.67	2667.23
-3.5593	3116.77	3515.22	2565.11
-3.55915	3273.78	3536.5	2490.73
-3.559	3357.86	3684.58	2520.44
-3.55885	3372.41	3832.66	2643.63
-3.5587	3365.42	3904.66	2783.63
-3.55854	3397.79	3854.93	2880.72
-3.55839	3503.14	3678.4	2918.86
-3.55824	3638.09	3501.87	2904.44
-3.55809	3708.56	3369.08	2865.4
-3.55794	3683.96	3358.02	2848.28
-3.55779	3637.95	3400.23	2875.48
-3.55764	3627.05	3442.43	2917.88
-3.55749	3588.04	3487.16	2937.5
-3.55733	3435.58	3531.9	2939.27
-3.55718	3217.14	3454.91	2950.45
-3.55703	3069.52	3377.92	2966.19
-3.55688	3037.79	3342.93	2949.61
-3.55673	3039.32	3307.94	2884.69
-3.55658	3011.92	3394.68	2808.29
-3.55643	2995.06	3481.42	2780.43
-3.55627	3036.49	3542.8	2815.22
-3.55612	3109.52	3604.18	2841.6
-3.55597	3167.39	3665.56	2765.97
-3.55582	3206.24	3726.94	2602.88
-3.55567	3227.8	3644.4	2500.91
-3.55552	3208.99	3561.86	2571.99
-3.55537	3163.5	3479.32	2728.29
-3.55522	3170.7	3396.78	2784.04
-3.55506	3274.5	3296.48	2709.68
-3.55491	3401.58	3196.19	2663.48
-3.55476	3453.99	3217.63	2746.1
-3.55461	3445.96	3239.07	2858.32
-3.55446	3462.22	3333.14	2876.52
-3.55431	3499.64	3427.21	2843.63
-3.55416	3452.59	3521.28	2865.51
-3.554	3283.31	3615.35	2909.1
-3.55385	3125.39	3578.82	2854.48
-3.5537	3155.69	3542.28	2706.4
-3.55355	3394.25	3543.79	2601.04
-3.5534	3679.05	3484.43	2601.86
-3.55325	3828.02	3314.75	2625.76
-3.5531	3793.6	3205.94	2601.15
-3.55294	3668.66	3261.97	2575.92
-3.55279	3580.54	3439.73	2614.3
-3.55264	3590.49	3484.35	2683.67
-3.55249	3666.1	3326.08	2717.05
-3.55234	3721.14	3221.08	2723.99
-3.55219	3683.6	3237.8	2766.46
-3.55204	3549.64	3357.71	2857.62
-3.55189	3387.25	3477.61	2941.78
-3.55173	3280.5	3605.13	2960.23
-3.55158	3257.52	3732.65	2903.38
-3.55143	3274.46	3776.47	2811.98
-3.55128	3277.02	3820.3	2748.4
-3.55113	3266.06	3742.4	2748.68
-3.55098	3280.63	3664.49	2791.4
-3.55083	3321.08	3629.07	2833.33
-3.55067	3327.92	3593.64	2870.5
-3.55052	3264.18	3558.21	2921.69
-3.55037	3194.98	3522.79	2957.46
-3.55022	3237.81	3426.5	2913.73
-3.55007	3420.86	3330.21	2798.55
-3.54992	3626.66	3360.72	2715.53
-3.54977	3711.31	3512.96	2734.67
-3.54962	3664.53	3660.73	2796.7
-3.54946	3608.55	3686.76	2799.23
-3.54931	3635.3	3504.84	2731.77
-3.54916	3698.91	3322.92	2663.93
-3.54901	3705.01	3305.84	2640.96
-3.54886	3656.97	3288.76	2660.02
-3.54871	3637.01	3271.68	2717.59
-3.54856	3656.08	3254.6	2800.07
-3.5484	3619.59	3299.02	2844.15
-3.54825	3478.01	3343.44	2794.24
-3.5481	3327.64	3387.86	2703.84
-3.54795	3290.04	3432.28	2697.02
-3.5478	3348.79	3420.91	2807.57
-3.54765	3394.38	3409.54	2930
-3.5475	3396.91	3284.04	2958.67
-3.54735	3428.8	3158.55	2907.4
-3.54719	3516.84	3125.3	2852.66
-3.54704	3579.92	3213.78	2824.5
-3.54689	3550.97	3347.92	2806.8
-3.54674	3474.5	3482.05	2791.53
-3.54659	3430.71	3512.21	2771.39
-3.54644	3431.33	3420.63	2720.76
-3.54629	3447.57	3283.41	2649.81
-3.54613	3478.3	3146.18	2638.42
-3.54598	3517.49	3145.91	2739.36
-3.54583	3504	3267.36	2870.51
-3.54568	3394.86	3320.34	2887.34
-3.54553	3268.24	3373.32	2759.66
-3.54538	3262.44	3367.97	2598.64
-3.54523	3404.41	3362.62	2507.69
-3.54508	3571.72	3357.27	2489.1
-3.54492	3641.66	3351.92	2508.82
-3.54477	3615.23	3458	2560.22
-3.54462	3574.25	3564.08	2623.1
-3.54447	3578.54	3616.9	2641.3
-3.54432	3639.05	3547.99	2602.48
-3.54417	3736.52	3408.07	2577.72
-3.54402	3817.29	3268.15	2621.21
-3.54386	3807.27	3242.36	2684.72
-3.54371	3683.94	3216.56	2697.15
-3.54356	3520.84	3150.19	2679.94
-3.54341	3420.83	3083.81	2707.51
-3.54326	3414.76	3212.71	2791.63
-3.54311	3453.99	3341.62	2885.29
-3.54296	3481.8	3450.23	2968.79
-3.5428	3472.91	3437.12	3043.55
-3.54265	3421.27	3370.74	3063.33
-3.5425	3341.06	3304.37	2976.38
-3.54235	3276.56	3230.86	2840.96
-3.5422	3258.99	3157.36	2797.32
-3.54205	3247.65	3083.85	2896.95
-3.5419	3167.52	3010.34	3040.79
-3.54175	3023.82	3040.82	3114.33
-3.54159	2924.99	3071.29	3103.29
-3.54144	2957.99	3101.76	3044
-3.54129	3085.67	3132.23	2950.4
-3.54114	3210.02	3145.59	2848.13
-3.54099	3295.51	3158.94	2806.89
-3.54084	3372	3172.3	2862.63
-3.54069	3446.73	3185.65	2957.05
-3.54053	3488.36	3191.4	3018.1
-3.54038	3494.73	3197.14	3058.59
-3.54023	3503.63	3202.89	3126.68
-3.54008	3520.9	3208.63	3200.89
-3.53993	3502.33	3300.01	3213.03
-3.53978	3435.17	3391.39	3152.09
-3.53963	3381.21	3429.51	3068.81
-3.53948	3397.62	3345.9	2988.59
-3.53932	3457.37	3239.46	2893.65
-3.53917	3491.16	3133.03	2790.1
-3.53902	3477.16	3140.71	2721.6
-3.53887	3447.39	3148.4	2705.31
-3.53872	3431.39	3259.43	2715.68
-3.53857	3436.42	3370.47	2742.3
-3.53842	3461.82	3481.5	2801.62
-3.53826	3490.3	3592.53	2868.99
-3.53811	3482.01	3518.43	2862.16
-3.53796	3419.25	3444.33	2739.64
-3.53781	3342.97	3377.84	2580.51
-3.53766	3304.43	3311.34	2518.05
-3.53751	3296.7	3333.93	2601.47
-3.53736	3278.61	3478.25	2752.53
-3.53721	3249.27	3622.57	2854.81
-3.53705	3241.96	3645.15	2863.67
-3.5369	3252.37	3639.84	2828.79
-3.53675	3238.62	3634.53	2824.16
-3.5366	3203.61	3621.62	2865.34
-3.53645	3213.9	3608.7	2900.97
-3.5363	3307.52	3539.99	2886.31
-3.53615	3429.99	3471.27	2851.17
-3.53599	3496.97	3524.29	2874.25
-3.53584	3488.72	3577.31	2988.18
-3.53569	3451.77	3612.58	3127.43
-3.53554	3436.08	3647.85	3183.79
-3.53539	3462.1	3675.51	3112.18
-3.53524	3528.04	3703.17	2976.56
-3.53509	3611.17	3646.03	2889.64
-3.53494	3668.3	3467.15	2906.63
-3.53478	3665.02	3288.28	2986.3
-3.53463	3609.76	3231.14	3056.96
-3.53448	3545.23	3209.51	3096.87
-3.53433	3503.53	3187.87	3122.94
-3.53418	3478.56	3105.37	3121.03
-3.53403	3445.12	3144.6	3046.18
-3.53388	3401.02	3262.45	2901.94
-3.53372	3381.05	3380.29	2764.62
-3.53357	3417.45	3384.02	2698.41
-3.53342	3488.22	3387.74	2690.73
-3.53327	3527.45	3287.49	2704.07
-3.53312	3497.97	3187.24	2741.92
-3.53297	3430.26	3086.98	2812.18
-3.53282	3373.59	2986.73	2865.07
-3.53266	3340.76	2978.56	2835.99
-3.53251	3330.73	2970.4	2733.43
-3.53236	3369.75	2962.24	2625
-3.53221	3477.09	2954.08	2548.69
-3.53206	3609.68	3009.31	2496.96
-3.53191	3698.9	3064.55	2478.57
-3.53176	3733.25	3119.79	2526.5
-3.53161	3748.05	3175.03	2637.24
-3.53145	3743.39	3252.46	2761.14
-3.5313	3685.18	3329.89	2865.4
-3.53115	3593.41	3293.2	2955.45
-3.531	3550.66	3256.5	3026.46
-3.53085	3592.46	3222.34	3048.55
-3.5307	3653.87	3309.92	3017.83
-3.53055	3661.31	3450.75	2969.67
-3.53039	3621.37	3591.58	2922.93
-3.53024	3579.38	3542.44	2859.99
-3.53009	3544.21	3493.31	2781.19
-3.52994	3503.87	3444.17	2726.44
-3.52979	3472.27	3395.03	2713.3
-3.52964	3465.7	3353.51	2703.19
-3.52949	3460.62	3311.98	2662.65
-3.52934	3425.1	3270.45	2616.31
-3.52918	3376.53	3228.92	2601.58
-3.52903	3368.9	3314.83	2606.23
-3.52888	3431.74	3400.74	2590.68
-3.52873	3540.1	3486.65	2545.46
-3.52858	3624.43	3572.56	2495.34
-3.52843	3603.68	3534.2	2472.19
-3.52828	3456.67	3495.84	2509.85
-3.52812	3285.04	3457.48	2628.26
-3.52797	3249.05	3419.13	2784.96
-3.52782	3395.7	3366.66	2878.73
-3.52767	3594.76	3314.2	2850.81
-3.52752	3691.29	3307.38	2762.27
-3.52737	3674.12	3422.3	2725.23
-3.52722	3638.14	3560.04	2777.57
-3.52707	3630.63	3576.05	2870.11
-3.52691	3615.42	3546.41	2955.55
-3.52676	3562.69	3516.77	3027.19
-3.52661	3489.84	3525.17	3072.27
-3.52646	3415.02	3533.57	3054.52
-3.52631	3338.25	3427.84	2971
-3.52616	3272.59	3322.12	2884.78
-3.52601	3237.96	3224.01	2864.14
-3.52585	3222.54	3247.63	2906.45
-3.5257	3203.21	3316.89	2946.46
-3.52555	3204.86	3386.16	2933.5
-3.5254	3286.02	3455.7	2882.05
-3.52525	3457.58	3403.51	2848.33
-3.5251	3656.14	3298.07	2868.52
-3.52495	3797.21	3192.62	2926.02
-3.52479	3819.4	3158.19	2976.49
-3.52464	3698.15	3123.75	2994.24
-3.52449	3478.93	3203.44	2986.19
-3.52434	3290.19	3283.13	2971.38
-3.52419	3251.78	3314.63	2965.38
-3.52404	3354.09	3224.4	2980.69
-3.52389	3476.96	3202.65	3016.18
-3.52374	3530.72	3180.9	3043.16
-3.52358	3521.17	3181.97	3027.15
-3.52343	3479.24	3183.04	2967.86
-3.52328	3411.09	3184.1	2891.78
-3.52313	3344.17	3185.17	2805.41
-3.52298	3339.84	3310.83	2697.76
-3.52283	3404.33	3436.48	2595.59
-3.52268	3446.38	3440.41	2560.45
-3.52252	3387.45	3444.33	2603.32
-3.52237	3276.63	3458.4	2659.21
-3.52222	3232.73	3472.46	2688.43
-3.52207	3293.09	3440.88	2744.38
-3.52192	3379.62	3287.57	2874.54
-3.52177	3408.38	3140.6	3004.6
-3.52162	3377.93	3115.35	3014.47
-3.52147	3338.97	3209.31	2907.9
-3.52131	3319.23	3303.26	2808.94
-3.52116	3303.22	3376.93	2789.84
-3.52101	3268.51	3328.86	2804.84
-3.52086	3221.01	3280.79	2811.71
-3.52071	3193.29	3354.46	2846.1
-3.52056	3212.72	3517.36	2918.15
-3.52041	3272.55	3680.26	2936.55
-3.52025	3337.2	3716.36	2831.92
-3.5201	3379.19	3630.73	2692.04
-3.51995	3406.49	3542.56	2661.06
-3.5198	3446.42	3454.39	2731.75
-3.51965	3501.75	3244.5	2750.34
-3.5195	3533.15	3034.6	2635.1
-3.51935	3503.01	3039.63	2482.58
-3.5192	3437.5	3166.39	2418.09
-3.51904	3413.27	3224.68	2434.96
-3.51889	3454.65	3282.97	2454.62
-3.51874	3475.9	3371.69	2479.44
-3.51859	3386.06	3460.42	2585.33
-3.51844	3239.57	3549.14	2771.81
-3.51829	3197.43	3637.86	2916.48
-3.51814	3314.44	3584.88	2915.61
-3.51798	3454	3531.9	2815.44
-3.51783	3472.74	3478.92	2751.18
-3.51768	3410.02	3425.94	2781.11
-3.51753	3407.16	3304.49	2835.7
-3.51738	3500.5	3183.04	2827.74
-3.51723	3602.44	3114.84	2761.41
-3.51708	3650.75	3168.37	2703.04
-3.51693	3659.17	3261.85	2682.22
-3.51677	3633.38	3355.33	2671.58
-3.51662	3557.86	3342.29	2659.83
-3.51647	3474.88	3329.26	2686.48
-3.51632	3459.08	3293.39	2771.94
-3.51617	3488.06	3379.26	2847.57
-3.51602	3449.83	3465.13	2810.44
-3.51587	3317.34	3429.27	2651.51
-3.51571	3207.94	3429.67	2487.56
-3.51556	3216.68	3430.06	2442.46
-3.51541	3289.36	3544.58	2521.57
-3.51526	3322.01	3659.1	2626.94
-3.51511	3292.02	3682.32	2679.29
-3.51496	3219.47	3705.54	2688.53
-3.51481	3089.93	3607.03	2705.17
-3.51465	2908.28	3508.52	2738.24
-3.5145	2762.46	3435.37	2745.33
-3.51435	2741.72	3362.22	2693.77
-3.5142	2837.21	3289.07	2609.41
-3.51405	2994.54	3215.92	2558.96
-3.5139	3203.95	3340.59	2588.53
-3.51375	3456.74	3465.25	2679.52
-3.5136	3674.17	3589.92	2760.46
-3.51344	3776.94	3714.58	2761.49
-3.51329	3782.49	3729.08	2667.24
-3.51314	3746.72	3743.58	2527.63
-3.51299	3663.14	3643.96	2422.69
-3.51284	3520.39	3544.35	2406
-3.51269	3402.54	3426.97	2464.94
-3.51254	3402.79	3431.33	2531.25
-3.51238	3467.09	3481.34	2543.19
-3.51223	3457.36	3531.35	2505.28
-3.51208	3361.3	3498.3	2476.73
-3.51193	3307.9	3343.52	2495.45
-3.51178	3367.8	3188.74	2530.81
-3.51163	3469.45	3155.69	2530.73
-3.51148	3536.57	3295.1	2498.89
-3.51133	3580.7	3434.5	2493.65
-3.51117	3615.42	3528.26	2550.8
-3.51102	3599.13	3500.28	2636.48
-3.51087	3525.81	3441.4	2687.12
-3.51072	3474.37	3382.51	2675.35
-3.51057	3498.37	3437.75	2629.02
-3.51042	3542.37	3492.99	2605.52
-3.51027	3527.6	3479.75	2651.48
-3.51011	3452.18	3466.52	2764.26
-3.50996	3352.73	3453.28	2879.74
-3.50981	3237.85	3440.05	2923.02
-3.50966	3121.27	3342.49	2883.01
-3.50951	3060.76	3244.93	2813.36
-3.50936	3101.68	3200.63	2748.97
-3.50921	3223.02	3278.06	2661.68
-3.50906	3376.5	3378.31	2532.28
-3.5089	3524.06	3478.57	2428.46
-3.50875	3609.15	3464.7	2446.97
-3.5086	3572.74	3450.83	2581.6
-3.50845	3448.29	3384.73	2708.28
-3.5083	3360.8	3318.64	2724.55
-3.50815	3371	3252.54	2662
-3.508	3398.81	3186.44	2627.38
-3.50784	3364.45	3320.7	2661.91
-3.50769	3315.59	3454.95	2705.48
-3.50754	3328.97	3467.47	2697.29
-3.50739	3372.91	3479.99	2667.34
-3.50724	3377.31	3448.77	2695.06
-3.50709	3368.95	3417.54	2794.3
-3.50694	3413.48	3508.05	2880.36
-3.50679	3475.7	3598.55	2870.86
-3.50663	3468.93	3612.98	2791.47
-3.50648	3409.95	3627.4	2745.99
-3.50633	3392.7	3634.22	2789.98
-3.50618	3426.63	3641.03	2875.89
-3.50603	3432.83	3659.89	2928.54
-3.50588	3391.42	3557.03	2932.79
-3.50573	3356.37	3454.16	2922.19
-3.50557	3318.19	3473.02	2918.95
-3.50542	3195.51	3507.1	2919.36
-3.50527	2996.34	3541.18	2913.98
-3.50512	2857.02	3582.86	2889.67
-3.50497	2869.43	3624.55	2834.2
-3.50482	2980.09	3575.57	2770.4
-3.50467	3109.06	3526.59	2759.14
-3.50451	3256.82	3477.61	2823.56
-3.50436	3429.61	3428.64	2894.19
-3.50421	3561.06	3491.25	2882.82
-3.50406	3589.18	3553.86	2799.49
-3.50391	3540.57	3494.73	2741.65
-3.50376	3473.5	3435.61	2772.49
-3.50361	3403.34	3471.67	2864.86
-3.50346	3336.51	3507.73	2962.97
-3.5033	3305.76	3422.06	3035.47
-3.50315	3317.7	3336.39	3061.06
-3.503	3335.77	3260.86	3030.84
-3.50285	3357.55	3185.33	2989.93
-3.5027	3421.53	3109.81	3011.09
-3.50255	3494.28	3034.28	3089.08
-3.5024	3469.09	3113.45	3119.49
-3.50224	3350.67	3192.62	3032.48
-3.50209	3311.27	3271.8	2898.91
-3.50194	3447.17	3350.97	2841.14
-3.50179	3598.15	3366.74	2871.74
-3.50164	3564.95	3382.51	2889.04
-3.50149	3417.01	3398.28	2821.48
-3.50134	3399.89	3414.05	2709.98
-3.50119	3582.69	3426.14	2637.62
-3.50103	3786.77	3438.23	2631.56
-3.50088	3856.77	3572.04	2658.73
-3.50073	3815.94	3705.86	2686.45
-3.50058	3726.93	3768.67	2716.83
-3.50043	3580.4	3831.48	2769.33
-3.50028	3393.98	3772.55	2847.58
-3.50013	3275.37	3713.63	2927.43
-3.49997	3292.24	3643.29	2976.89
-3.49982	3378.08	3572.96	2982.21
-3.49967	3445.47	3502.62	2948.84
-3.49952	3504.37	3432.28	2884.55
-3.49937	3594.28	3526.79	2804.81
-3.49922	3685.3	3621.3	2754.11
-3.49907	3734.03	3715.81	2785.41
-3.49892	3769.83	3810.31	2893.8
-3.49876	3833.58	3819.71	2994.96
-3.49861	3877.96	3829.1	3001.23
-3.49846	3821.68	3834.69	2910.84
-3.49831	3682.47	3840.27	2797.76
-3.49816	3575.06	3707.64	2724.85
-3.49801	3575.02	3514.15	2697.25
-3.49786	3639.34	3408.15	2697.02
-3.4977	3669.93	3423.88	2726.87
-3.49755	3623.63	3508.09	2796.85
-3.4974	3550.64	3592.29	2880.22
-3.49725	3532.1	3748.78	2909
-3.4971	3580.13	3783.53	2833.15
-3.49695	3616.68	3702.89	2685.33
-3.4968	3577.48	3561.38	2566.67
-3.49664	3510.64	3446.51	2546.65
-3.49649	3516.35	3534.52	2590.59
-3.49634	3607.84	3716.24	2612.95
-3.49619	3709.64	3776.24	2591.63
-3.49604	3785.17	3709.43	2585.27
-3.49589	3865.7	3520.89	2634.41
-3.49574	3935.03	3397.02	2699.91
-3.49559	3898.01	3394.88	2727.61
-3.49543	3719.53	3404.15	2726.37
-3.49528	3504.9	3474.29	2738.98
-3.49513	3379.35	3557.74	2767.44
-3.49498	3362.68	3641.19	2776.24
-3.49483	3414.81	3728.45	2750.63
-3.49468	3512.08	3815.7	2705.4
-3.49453	3606.53	3745.72	2648.82
-3.49437	3607.32	3675.75	2586.34
-3.49422	3503.81	3605.77	2552.62
-3.49407	3429.66	3535.79	2586.81
-3.49392	3494.22	3442.82	2668.41
-3.49377	3615.85	3349.86	2726.65
-3.49362	3639.37	3378.63	2729.51
-3.49347	3559.65	3407.4	2719.88
-3.49332	3491.66	3367.69	2739.82
-3.49316	3458.39	3327.99	2761.68
-3.49301	3363.26	3288.28	2735.2
-3.49286	3173.53	3248.58	2672.45
-3.49271	2988.94	3316.02	2632.76
-3.49256	2901.42	3383.46	2631.96
-3.49241	2904.12	3450.91	2625.52
-3.49226	2967.65	3518.35	2597.58
-3.4921	3094.72	3562.97	2610.87
-3.49195	3261.2	3607.59	2718.22
-3.4918	3403.82	3652.21	2856.69
-3.49165	3510.94	3696.83	2897.63
-3.4915	3636.77	3606.16	2805.76
-3.49135	3783.89	3515.5	2687.68
-3.4912	3860.68	3470.48	2658.19
-3.49105	3807.64	3547.2	2713.39
-3.49089	3687.34	3758.33	2774.32
-3.49074	3591.95	3847.72	2804.58
-3.49059	3530.54	3797.63	2822.67
-3.49044	3465.55	3625.82	2832.36
-3.49029	3397.45	3473.02	2814.34
-3.49014	3347.96	3320.22	2777.32
-3.48999	3308.56	3159.81	2750.55
-3.48983	3269.3	2999.41	2729.38
-3.48968	3263.71	2958.2	2697.58
-3.48953	3328.34	2916.99	2700
-3.48938	3442.58	2997.51	2806.45
-3.48923	3552.64	3078.03	2982.06
-3.48908	3631.06	3159.5	3081.44
-3.48893	3676.43	3240.97	3021.92
-3.48878	3681.4	3200.71	2894.47
-3.48862	3637.37	3160.45	2842.72
-3.48847	3551.31	3307.86	2885.63
-3.48832	3435	3455.27	2924.99
-3.48817	3302.39	3549.42	2892.34
-3.48802	3189.71	3521.84	2818.06
-3.48787	3140.21	3460.65	2768.44
-3.48772	3153.79	3399.47	2767.64
-3.48756	3193.26	3330.68	2780.79
-3.48741	3248.54	3261.89	2746.19
-3.48726	3337.96	3208.32	2636.26
-3.48711	3436.49	3154.74	2503.1
-3.48696	3483.43	3101.17	2433.99
-3.48681	3491.79	3047.59	2447.46
-3.48666	3558.12	3136	2477.47
-3.4865	3703.54	3224.4	2484.77
-3.48635	3793.49	3191.08	2521.79
-3.4862	3707.26	3157.75	2641.58
-3.48605	3520.53	3200.51	2797.92
-3.4859	3409.65	3243.27	2896.02
-3.48575	3414.37	3286.02	2899.58
-3.4856	3415.51	3328.78	2831.85
-3.48545	3340.97	3351.88	2717.97
-3.48529	3275.61	3374.98	2593.53
-3.48514	3332.43	3512.21	2526.86
-3.48499	3499.73	3649.43	2555.85
-3.48484	3662.22	3710.58	2632.63
-3.48469	3723.14	3649.99	2697.49
-3.48454	3670.65	3536.14	2766.98
-3.48439	3562.4	3422.3	2872.93
-3.48423	3474.22	3401.65	2961.01
-3.48408	3439.48	3381.01	2949.82
-3.48393	3421.58	3482.09	2861.13
-3.48378	3366.4	3583.18	2785.24
-3.48363	3284.48	3646.22	2738.57
-3.48348	3249.41	3709.27	2667.16
-3.48333	3307.21	3759.63	2581.3
-3.48318	3419.83	3810	2561.06
-3.48302	3514.47	3883.19	2618.69
-3.48287	3562.7	3753.49	2680.04
-3.48272	3588.79	3466.56	2726.71
-3.48257	3609.29	3301.36	2828.93
-3.48242	3586.74	3369.48	2988.49
-3.48227	3463.54	3437.59	3073.22
-3.48212	3253.33	3404.27	2984.96
-3.48196	3076.85	3370.94	2799.59
-3.48181	3057.96	3388.1	2660.88
-3.48166	3175.61	3608.14	2614.87
-3.48151	3274.07	3828.19	2624.69
-3.48136	3248.26	3845.34	2670.78
-3.48121	3160.18	3679.91	2738.87
-3.48106	3124.78	3514.47	2763.26
-3.48091	3147.95	3336.35	2684.95
-3.48075	3163.33	3158.23	2547.98
-3.4806	3180.9	3188.07	2462.25
-3.48045	3278.23	3217.91	2484.85
-3.4803	3441.67	3202.1	2592.34
-3.48015	3534.05	3064.55	2739.08
-3.48	3468.04	2959.98	2877.13
-3.47985	3328.17	2977.14	2945.07
-3.47969	3262.21	3121.1	2912.4
-3.47954	3309.64	3265.06	2832.03
-3.47939	3395.88	3251.94	2791.83
-3.47924	3453.72	3238.83	2816.29
-3.47909	3485.31	3271.36	2860.41
-3.47894	3521.41	3425.63	2887.05
-3.47879	3571.98	3546.92	2897.42
-3.47864	3618.63	3546.48	2891.95
-3.47848	3628.46	3426.85	2857.12
-3.47833	3579.26	3307.22	2801.34
-3.47818	3488.84	3308.06	2763.65
-3.47803	3410.26	3430.62	2771.57
-3.47788	3384.7	3484.71	2811.22
-3.47773	3408.52	3538.8	2842.78
-3.47758	3450.33	3585.28	2833.34
-3.47742	3479.42	3631.76	2784.4
-3.47727	3474.04	3632.59	2740.61
-3.47712	3433.89	3511.69	2755.25
-3.47697	3395.27	3348.75	2828.15
-3.47682	3400.45	3307.54	2897.51
-3.47667	3436.33	3311.98	2906.34
-3.47652	3441.56	3316.42	2851.18
-3.47636	3397.97	3234.63	2750.65
-3.47621	3374.91	3152.84	2612.59
-3.47606	3443.15	3071.05	2472.64
-3.47591	3571.24	2989.26	2421.7
-3.47576	3649.38	2904.94	2528.74
-3.47561	3605.87	2820.62	2744.71
-3.47546	3471.82	2863.09	2934.67
-3.47531	3345.74	3027.3	3006.2
-3.47515	3320.16	3188.98	2970.42
-3.475	3420.12	3228.92	2888.66
-3.47485	3578.6	3223.22	2809.68
-3.4747	3688.66	3217.51	2762.42
-3.47455	3713.09	3235.74	2759.74
-3.4744	3723.77	3253.97	2783.88
-3.47425	3796.27	3150.46	2794.48
-3.47409	3893.22	3046.96	2772.39
-3.47394	3912.01	3067.72	2746.62
-3.47379	3834.53	3088.49	2766.37
-3.47364	3753.18	3109.25	2850.7
-3.47349	3732.83	3130.02	2963.57
-3.47334	3723.48	3202.77	3036
-3.47319	3658.42	3275.52	3019.75
-3.47304	3581.21	3234.15	2930.07
-3.47288	3598.48	3192.78	2831.2
-3.47273	3723.33	3207.21	2778.23
-3.47258	3840.38	3343.36	2779.32
-3.47243	3845.66	3479.52	2811
-3.47228	3767.1	3493.94	2844.5
-3.47213	3707.81	3361	2856.14
-3.47198	3700.59	3228.05	2840.5
-3.47182	3669.37	3221.91	2824.03
-3.47167	3537.95	3337.5	2840.83
-3.47152	3339.52	3369.4	2882.41
-3.47137	3193.28	3401.3	2896.72
-3.47122	3181.7	3319.07	2846.9
-3.47107	3269.57	3236.85	2747.19
-3.47092	3345.91	3147.02	2636.85
-3.47077	3336.25	3057.18	2556.98
-3.47061	3267.96	2974.96	2555.57
-3.47046	3224.6	2892.73	2660.91
-3.47031	3244.6	3008.32	2825.42
-3.47016	3284.67	3245.64	2947.58
-3.47001	3295.38	3414.49	2982.45
-3.46986	3303.98	3583.34	2985.67
-3.46971	3371.09	3568.95	3016.94
-3.46955	3469.2	3554.57	3054.42
-3.4694	3481.5	3540.18	3049.32
-3.46925	3367.64	3525.8	3012.64
-3.4691	3261.09	3554.53	2983.34
-3.46895	3308.61	3583.26	2954.04
-3.4688	3450.22	3726.11	2897.59
-3.46865	3483.32	3868.96	2840.86
-3.46849	3357.76	3839.36	2837.65
-3.46834	3272.08	3688.03	2883.95
-3.46819	3404.61	3536.7	2925.54
-3.46804	3659.99	3507.1	2940.56
-3.46789	3797.47	3540.9	2947.89
-3.46774	3740.19	3574.7	2943.1
-3.46759	3622.75	3616.11	2896.98
-3.46744	3564.69	3657.52	2825.69
-3.46728	3543.96	3578.74	2799.27
-3.46713	3511.36	3499.96	2861.9
-3.46698	3493.08	3421.19	2986.02
-3.46683	3517.89	3342.41	3113.9
-3.46668	3540.9	3382.83	3199.75
-3.46653	3511.13	3423.25	3207.28
-3.46638	3450.1	3463.67	3121.36
-3.46622	3401.45	3504.08	2980.78
-3.46607	3358.67	3482.37	2858.6
-3.46592	3297.51	3460.65	2791.03
-3.46577	3226.46	3484.59	2755.32
-3.46562	3152.94	3630.25	2722.91
-3.46547	3059.72	3737.88	2697.19
-3.46532	2974.01	3723.77	2691.19
-3.46517	2991.04	3664.02	2706.04
-3.46501	3145.31	3604.26	2741.73
-3.46486	3317.3	3566.38	2794.58
-3.46471	3369.33	3528.49	2834.56
-3.46456	3330.98	3376.49	2823.71
-3.46441	3335.24	3224.48	2771.17
-3.46426	3398.87	3176.46	2733.62
-3.46411	3403.58	3250.16	2742.97
-3.46395	3307.15	3255.39	2765.4
-3.4638	3235.19	3260.62	2750.5
-3.46365	3303.91	3237.96	2694.65
-3.4635	3456.53	3215.29	2635.21
-3.46335	3554.2	3192.62	2601.6
-3.4632	3560.38	3169.96	2594.99
-3.46305	3558.16	3218.3	2605.03
-3.4629	3625.99	3266.65	2628.66
-3.46274	3763.04	3429.11	2670.98
-3.46259	3910.62	3591.58	2728.12
-3.46244	3995.89	3728.45	2772.95
-3.46229	3971.96	3743.58	2772.16
-3.46214	3855.7	3624.31	2726.16
-3.46199	3716.25	3505.04	2672.3
-3.46184	3611.52	3416.19	2633.26
-3.46168	3556.93	3327.35	2587.75
-3.46153	3554.77	3365.31	2520.03
-3.46138	3599.76	3525.01	2469.12
-3.46123	3642.64	3627.64	2484.91
-3.46108	3614.98	3608.54	2551.34
-3.46093	3525.39	3543.79	2604.45
-3.46078	3470.49	3479.04	2620.73
-3.46063	3512.03	3505.59	2636.5
-3.46047	3604.65	3532.14	2676.7
-3.46032	3685.17	3558.69	2713.52
-3.46017	3759.95	3585.24	2711.41
-3.46002	3844.24	3631.92	2674.18
-3.45987	3890.7	3678.6	2627.69
-3.45972	3862.28	3590.87	2586.15
-3.45957	3815.84	3381.4	2557.2
-3.45941	3818.72	3215.05	2557.75
-3.45926	3828.04	3048.7	2603.28
-3.45911	3753.57	3090.31	2687.86
-3.45896	3606.78	3253.65	2783.45
-3.45881	3483.13	3486.73	2857.84
-3.45866	3420.48	3719.81	2898.8
-3.45851	3385.88	3752.54	2922.9
-3.45835	3387.6	3663.54	2950.03
-3.4582	3478.9	3673.45	2969.84
-3.45805	3641.71	3805.08	2960.96
-3.4579	3783.35	3853.03	2942.18
-3.45775	3872.44	3698.09	2955.45
-3.4576	3967.43	3469.97	2983.04
-3.45745	4078.64	3241.84	2947.58
-3.4573	4117.94	3285.07	2837.41
-3.45714	4042.91	3328.3	2762.3
-3.45699	3948.82	3369	2811.6
-3.45684	3937.95	3409.7	2915.34
-3.45669	3972.91	3442.78	2940.45
-3.45654	3939.66	3475.87	2884.25
-3.45639	3803.95	3526.08	2857.29
-3.45624	3633.31	3454.55	2891.94
-3.45608	3506.5	3329.77	2892.96
-3.45593	3463.75	3204.99	2800.11
-3.45578	3507.42	3212.08	2685.95
-3.45563	3587.36	3219.17	2648.91
-3.45548	3613.86	3226.27	2696.7
-3.45533	3539.33	3233.36	2782.74
-3.45518	3406.64	3258.05	2878.65
-3.45503	3284.5	3282.73	2963.32
-3.45487	3199.63	3307.42	3005.88
-3.45472	3171.16	3332.11	3010.77
-3.45457	3246.61	3364.4	3025.55
-3.45442	3426.6	3396.7	3065.56
-3.45427	3598.34	3428.99	3086.57
-3.45412	3636.41	3461.29	3062.81
-3.45397	3559.51	3439.06	3028.14
-3.45381	3508.44	3416.83	3002.75
-3.45366	3565.13	3508.72	2954.3
-3.45351	3661.28	3600.61	2879.2
-3.45336	3679.69	3568.24	2848.64
-3.45321	3591.29	3414.13	2907.83
-3.45306	3471.1	3328.5	2992.4
-3.45291	3413.89	3242.87	3013.56
-3.45276	3451.57	3186.84	2973.23
-3.4526	3534.29	3130.81	2922.95
-3.45245	3584.57	3120.43	2861.21
-3.4523	3575.79	3231.78	2758.46
-3.45215	3544.26	3346.93	2648.85
-3.452	3518.6	3340.35	2606.62
-3.45185	3475.34	3253.89	2643.09
-3.4517	3392.04	3228.29	2697.1
-3.45154	3305.87	3326.32	2719.43
-3.45139	3275.62	3424.36	2709.01
-3.45124	3313.76	3526.2	2682.32
-3.45109	3396.92	3628.04	2668
-3.45094	3504.07	3719.73	2713.02
-3.45079	3586.55	3811.42	2827.36
-3.45064	3544.92	3781.39	2933.15
-3.45049	3332.16	3751.35	2937.96
-3.45033	3073.38	3610.52	2857.18
-3.45018	2982.59	3469.69	2799.34
-3.45003	3129.21	3328.86	2826.8
-3.44988	3361.09	3188.03	2891.45
-3.44973	3492.62	3130.89	2916.87
-3.44958	3498.49	3073.75	2888.29
-3.44943	3475.29	3138.34	2846.27
-3.44927	3483.13	3202.93	2834.64
-3.44912	3506.9	3400.03	2869.09
-3.44897	3539.51	3597.13	2924.13
-3.44882	3610.54	3659.82	2946.01
-3.44867	3718.04	3600.77	2909.71
-3.44852	3795.17	3546.8	2857.04
-3.44837	3776.62	3492.83	2844.17
-3.44821	3665.22	3431.25	2862.2
-3.44806	3511.82	3369.67	2853.33
-3.44791	3361.65	3293.16	2794.42
-3.44776	3247.8	3216.64	2712.76
-3.44761	3206.51	3261.85	2628.47
-3.44746	3249.66	3307.06	2546.84
-3.44731	3327.29	3357.35	2509.63
-3.44716	3365.13	3407.64	2573.72
-3.447	3353.4	3408.47	2711.97
-3.44685	3358.77	3287.57	2799.7
-3.4467	3426.16	3135.6	2751.45
-3.44655	3507.08	3044.5	2626.43
-3.4464	3522.53	3042.16	2549.74
-3.44625	3468.01	3161.56	2563.35
-3.4461	3406.77	3280.95	2606.56
-3.44594	3375.06	3339.48	2624.82
-3.44579	3352.15	3318.12	2636.45
-3.44564	3327.62	3296.76	2682.64
-3.44549	3340.4	3376.21	2758.89
-3.44534	3421.97	3455.66	2822.54
-3.44519	3532.81	3455.23	2849.08
-3.44504	3586.78	3393.92	2855.52
-3.44489	3533.59	3354.18	2870.7
-3.44473	3410.81	3436.17	2904.59
-3.44458	3317.66	3560	2950.75
-3.44443	3324.78	3683.83	2999.57
-3.44428	3398.6	3768.35	3030.82
-3.44413	3440.9	3731.14	3007.34
-3.44398	3420.89	3640.68	2912.3
-3.44383	3418.54	3550.21	2796.81
-3.44367	3490.56	3534.56	2750.85
-3.44352	3555.3	3518.91	2807.34
-3.44337	3500.42	3423.37	2901.77
-3.44322	3360.06	3266.96	2952.33
-3.44307	3267.67	3181.41	2952.42
-3.44292	3255.09	3217.59	2947.73
-3.44277	3240.13	3376.77	2950.14
-3.44262	3219.08	3535.94	2925.14
-3.44246	3304.84	3598.75	2857.1
-3.44231	3515.15	3539.83	2776.69
-3.44216	3680.32	3549.38	2715.92
-3.44201	3662.13	3558.93	2676.6
-3.44186	3536.78	3505.08	2653.98
-3.44171	3449.1	3451.22	2656.22
-3.44156	3403.81	3397.37	2683.53
-3.4414	3334.54	3343.52	2715.06
-3.44125	3273.85	3289.67	2731.91
-3.4411	3293.15	3235.82	2734.8
-3.44095	3344.91	3181.97	2732.79
[truncated: 129,073 more rows]

## Sheet: Fig.1c
	1.6	1.61071	1.62141	1.63212	1.64282	1.65353	1.66423	1.67494	1.68564	1.69635	1.70706	1.71776	1.72847	1.73917	1.74988	1.76058	1.77129	1.782	1.7927	1.80341	1.81411	1.82482	1.83552	1.84623	1.85693	1.86764	1.87835	1.88905	1.89976	1.91046	1.92117	1.93187	1.94258	1.95328	1.96399	1.9747	1.9854	1.99611	2.00681	2.01752	2.02822	2.03893	2.04964	2.06034	2.07105	2.08175	2.09246	2.10316	2.11387
1.6	12.2499	10.0694	26.7683	13.1072	32.9932	21.0281	0.993044	17.7106	27.5324	22.8172	8.37338	5.67099	21.3076	46.1697	39.7585	29.6944	22.2395	23.4323	2.63312	37.0188	26.3397	8.1311	13.4241	17.7293	5.35415	25.4637	19.2762	8.85795	23.6373	17.4683	7.79563	8.24292	19.0525	33.2727	19.183	3.1736	7.19924	19.7421	23.4695	34.4282	18.512	11.6908	7.64653	10.964	18.3816	2.46538	9.60344	8.01928	16.9092
1.61271	11.2622	8.80204	26.992	12.5295	35.621	23.4323	2.24174	18.7543	26.3956	18.8848	4.72049	4.47821	21.3263	47.0829	41.5663	28.688	23.0409	23.0222	1.40306	38.9757	26.2092	7.46016	15.8469	16.3874	5.44734	25.7806	17.9902	9.75254	24.4573	16.5738	8.31747	10.1066	20.0962	31.6326	19.1643	4.60867	7.36697	16.8533	21.2144	31.9867	19.5744	11.8772	9.67799	10.8149	16.5179	1.68262	11.5417	8.18701	16.2383
1.62543	10.3489	7.66517	26.9174	11.8399	37.2984	25.1282	3.8259	20.2639	24.9978	15.4928	1.58944	4.75776	21.0653	46.9338	42.9268	27.1597	23.3204	22.1277	0.452565	40.038	25.6687	7.27379	18.1766	14.7287	5.54053	25.8737	16.5365	10.5912	24.8673	16.1637	8.76477	12.1567	21.2144	29.8248	18.6611	6.49102	7.49744	13.685	18.6798	28.9489	20.5621	12.2313	12.2313	10.6099	14.8778	0.75076	13.5359	8.50384	15.6792
1.63814	9.95755	7.1806	26.6192	11.0385	37.932	25.911	5.41007	21.7176	23.2832	13.3309	1.94354	5.98782	20.5435	45.8901	43.6909	25.3892	23.0036	20.8417	1.08623	40.1498	24.6996	7.42289	20.2453	12.9581	5.67099	25.6315	15.0828	11.3926	24.9046	16.2942	9.02569	14.1323	22.3886	28.0357	17.7665	8.50384	7.42289	10.3862	15.7724	25.5569	21.2517	12.7904	14.6728	10.3117	13.9459	0.732123	15.381	8.89523	15.6978
1.65085	10.3676	7.59062	26.1533	10.0507	37.5406	25.5942	7.06878	22.6681	21.3076	12.9581	4.51548	7.19924	19.7794	44.1569	43.8027	23.5441	22.0904	19.3507	1.7199	39.3484	23.3018	7.77699	21.904	11.2622	5.89463	25.0164	13.7782	12.2127	24.5691	16.816	9.10024	15.7537	23.6	26.3769	16.611	10.4608	7.01287	7.21788	12.4736	22.0717	21.494	13.6664	16.7042	9.93891	13.9832	2.26038	16.872	9.34252	16.5179
1.66356	11.4299	8.70885	25.5942	8.89523	36.0869	24.1405	8.91386	22.9291	19.1084	14.1323	6.90104	7.88882	18.8475	41.8645	43.2064	21.8295	20.5994	17.7106	1.86899	37.6897	21.4381	8.35475	23.0595	9.75254	6.26738	24.01	12.7345	12.9581	23.8796	17.4311	9.10024	16.9092	24.8114	24.8673	15.381	12.194	6.11828	4.32911	8.80204	18.6798	21.2144	14.915	18.2511	9.49162	14.8032	4.18001	17.897	9.84573	17.9902
1.67628	12.9022	10.1066	25.0164	7.53471	33.6082	21.5685	10.9453	22.3699	16.7601	16.1265	9.04432	7.85154	17.9343	39.1434	41.939	20.3571	18.6425	16.0333	1.47761	35.211	19.1457	9.13751	23.6186	8.48521	6.75195	22.5749	12.0076	13.6104	22.8731	17.8784	9.10024	17.5429	26.0042	23.5254	14.2068	13.5545	4.72049	2.18583	5.09323	15.5487	20.3758	16.4619	19.3321	8.98841	15.9401	6.39784	18.4002	10.4235	19.7794
1.68899	14.4678	11.5231	24.5132	5.96918	30.1976	18.0088	13.2004	21.1399	14.4305	18.3816	10.9267	7.06878	17.2447	36.1242	40.038	19.183	16.3874	14.4305	0.545751	32.0799	16.4619	10.1812	23.6186	7.36697	7.38561	20.7671	11.6349	14.1509	21.5872	18.0088	9.15615	17.7479	27.1038	22.4259	13.2191	14.4305	2.80085	2.39084	3.45316	12.8463	19.0712	18.2698	20.0962	8.37338	16.9092	8.83931	18.3443	11.1317	21.5872
1.7017	15.9774	12.809	24.0846	4.25456	26.0601	13.7036	15.6605	19.5744	12.3804	20.5994	12.604	5.55916	17.0397	32.8813	37.6525	18.2698	14.0205	13.0327	0.881221	28.427	13.4613	11.5044	23.0222	6.30465	8.03791	18.6611	11.579	14.5609	20.0962	17.7106	9.30525	17.7106	28.0916	21.6245	12.4549	14.766	0.471202	4.25456	6.43511	10.6658	17.4311	20.2826	20.7299	7.60926	17.4311	11.3181	17.7665	11.989	23.1341
1.71442	17.3565	13.9273	23.8236	2.72631	21.4194	8.89523	18.2884	18.1952	11.0012	22.7054	14.1136	3.49043	17.5056	29.508	34.8755	17.5243	11.784	11.989	2.59585	24.4573	10.2744	13.0141	21.9972	5.29824	8.63431	16.4619	11.8026	14.8964	18.512	17.0024	9.47298	17.7293	28.9489	21.2144	11.9704	14.5609	2.27901	6.39784	10.7589	9.11887	15.7351	22.4072	21.494	6.62149	17.3379	13.7036	16.7229	13.0141	24.3455
1.72713	18.5866	14.7473	23.6373	2.59585	16.5924	3.93773	21.084	17.5988	10.7217	24.7555	15.5301	1.51489	18.6984	26.1347	31.8563	16.816	9.86436	11.4858	4.49684	20.3944	7.06878	14.5982	20.5621	4.40366	9.10024	14.3559	12.2127	15.1573	16.9279	15.9401	9.49162	18.0088	29.6385	21.2517	11.6349	13.7968	5.16778	8.65294	15.1573	8.29883	14.2255	24.5319	22.5377	5.35415	16.5924	15.8096	15.3251	14.1323	25.1655
1.73984	19.7607	15.3064	23.5254	4.29183	12.1754	1.38443	23.9541	18.1952	11.6908	26.787	16.9465	2.72631	20.4876	22.9291	28.7252	16.0333	8.39202	11.5976	6.41648	16.5179	4.01227	16.1078	18.8475	3.93773	9.32388	12.5481	12.7718	15.4183	15.4555	14.6169	9.28661	18.7543	30.1044	21.7549	11.4485	12.5481	8.1311	11.0944	19.3321	8.1311	13.2377	26.5633	23.8796	3.78863	15.2505	17.5056	13.6104	15.2319	25.5942
1.75255	20.8603	15.4555	23.3764	6.6774	9.17478	5.7269	26.787	19.9471	13.685	28.8371	18.4561	5.48461	22.6309	20.0217	25.5942	15.0828	7.36697	12.2872	8.26156	13.1818	1.53352	17.4497	16.872	4.25456	9.24933	11.3553	13.3868	15.6792	14.1882	13.1259	8.7834	19.9098	30.3839	22.5936	11.4858	10.8708	10.9826	13.7409	23.1154	8.52248	13.0141	28.427	25.4451	1.88763	13.5545	18.7357	11.7281	16.2383	25.706
1.76527	21.9226	15.1573	23.1341	9.24933	8.9325	9.65935	29.4707	22.4072	16.2942	30.8871	20.0776	8.29883	24.8673	17.692	22.519	13.9086	6.58421	13.4241	9.95755	10.7962	2.09264	18.4748	14.766	5.35415	8.91386	10.908	14.0577	15.9401	13.2191	11.6535	7.94473	21.3263	30.4399	23.6	11.8585	8.82068	13.5918	16.6297	26.4515	9.2307	13.48	29.918	27.0665	0.788035	11.8585	19.4625	9.71526	17.077	25.5755
1.77798	23.0409	14.3746	22.7613	11.8026	10.9826	12.8463	31.8563	25.0537	19.2016	32.9186	21.7922	10.908	26.9733	16.0892	19.593	12.4736	5.83872	14.8964	11.4858	9.77118	4.08682	19.0898	12.5108	6.91968	8.4293	11.2808	14.7287	16.2383	12.5108	10.3303	6.90104	22.78	30.2721	24.5505	12.6786	6.47239	15.8842	19.6862	29.2284	10.1066	14.4118	30.8312	28.3525	3.04314	10.7403	19.7235	7.68381	17.7293	25.2587
1.79069	24.1964	13.0513	22.2581	14.1882	13.685	15.176	33.8318	27.5511	22.2208	34.8942	23.5627	13.1632	28.688	15.2692	16.9092	10.8149	4.96277	16.5924	12.9581	10.0507	5.7269	19.2389	10.1439	8.63431	7.96337	12.3058	15.3623	16.5365	12.0822	9.36116	5.91327	24.0659	29.8435	25.2773	13.9646	3.88181	17.7852	22.8731	31.5022	10.908	15.381	30.9244	29.0421	5.67099	10.8521	19.6675	5.65235	18.1766	24.7928
1.80341	25.3705	11.2062	21.6245	16.2756	16.0706	16.611	35.2669	29.6012	25.2214	36.7206	25.2773	14.8964	29.8435	15.1014	14.4864	8.95114	3.99364	18.4002	14.4305	11.0385	6.90104	18.9593	7.68381	10.3303	7.73972	13.7409	16.0146	16.8533	11.8399	8.95114	5.48461	25.0723	29.1539	25.6128	15.6046	1.14214	19.2202	26.0787	33.2914	11.5976	16.0706	29.8807	28.7625	8.33611	12.3617	19.4998	3.73272	18.4188	24.2709
1.81612	26.5074	8.9325	20.9349	17.9529	17.7106	17.1515	36.0124	31.1108	28.0357	38.3607	26.7497	16.1078	30.328	15.2505	12.4177	6.91968	3.1736	20.3198	16.0146	12.1567	7.51607	18.2511	5.14915	11.9145	8.01928	15.4742	16.6856	17.1329	11.8213	9.15615	6.00646	25.6687	28.1661	25.4824	17.3565	1.92491	20.2267	29.1912	34.6519	12.1008	16.2197	27.3274	27.2156	10.8521	14.8405	19.4066	2.16719	18.512	23.7118
1.82883	27.607	6.39784	20.208	19.0898	18.4748	16.8906	36.0124	32.0054	30.6449	39.7212	27.8866	16.6856	30.0298	15.381	10.8149	4.79504	3.06178	22.2581	17.7665	13.1445	7.57198	17.2074	2.67039	13.2936	8.83931	17.3938	17.3938	17.3938	11.9331	9.84573	7.36697	25.8551	26.8988	24.8114	19.0152	4.90686	20.7858	32.0799	35.7142	12.3617	15.6233	22.985	24.1591	13.0886	17.7293	19.593	1.99945	18.4561	23.1154
1.84155	28.632	4.31047	19.5371	19.6116	18.3443	15.9215	35.2296	32.3222	32.9372	40.7835	28.5575	16.611	28.8557	15.2319	9.65935	2.65176	3.93773	24.1591	19.6116	13.8155	7.08742	16.0333	1.66398	14.3932	10.0694	19.4625	18.1207	17.5429	12.1567	10.8335	9.11887	25.6501	25.3333	23.6	20.3012	7.94473	20.9349	34.6332	36.5342	12.4177	14.095	16.5924	19.3507	14.8964	20.5808	20.0776	3.41588	18.2884	22.5004
1.85426	29.5639	4.55275	18.9966	19.4253	17.3193	14.3932	33.6455	32.0799	34.8196	41.4358	28.688	15.8842	26.8429	14.6169	8.91386	1.04896	5.27961	25.9669	21.5126	14.1136	6.02509	14.8964	3.95636	15.2132	11.5417	21.6431	18.9034	17.5802	12.5108	11.8772	10.9267	25.0723	23.4882	21.8295	21.0467	10.9826	20.7299	36.7392	37.2238	12.3058	11.6349	8.39202	12.6786	16.1824	23.1154	20.8044	5.24233	18.0088	21.8481
1.86697	30.3839	7.23651	18.6239	18.5493	15.5487	12.399	31.3158	31.3717	36.2547	41.6222	28.2407	14.4491	24.01	13.48	8.41066	2.35356	6.65876	27.5511	23.3018	14.0764	4.42229	14.095	6.91968	15.7724	13.07	23.9541	19.7235	17.5056	12.9022	12.7904	12.4922	24.1777	21.4381	19.5557	21.1399	13.9273	20.1707	38.2861	37.8947	12.1008	8.4293	7.0315	4.70185	16.8906	25.1469	21.6058	7.14333	17.6361	21.1772
1.87968	31.0922	10.703	18.3629	17.0211	13.2004	10.1439	28.3711	30.2908	37.1679	41.2494	27.2902	12.3617	20.5621	11.9145	8.01928	4.44093	7.85154	28.8184	24.8114	13.7782	2.35356	13.9832	10.0694	16.1078	14.5609	26.321	20.6367	17.3193	13.3495	13.4986	13.685	22.985	19.2016	16.8533	20.4503	16.7042	19.3321	39.2553	38.603	11.9145	5.876	19.9471	8.26156	17.0397	26.526	22.2768	8.98841	17.1515	20.4317
1.8924	31.6886	14.3	18.2138	14.8778	10.4048	7.73972	24.9419	28.9675	37.5593	40.299	25.9483	9.64072	16.7788	10.1626	7.55335	6.49102	8.72749	29.6944	25.911	13.2377	0.657574	14.8032	13.3868	16.3874	15.9774	28.7252	21.5872	17.0583	13.7782	13.9273	14.4305	21.5872	16.8906	13.7595	19.0339	19.2202	18.1952	39.6094	39.3857	11.8399	7.92609	36.5715	20.7671	16.7788	27.1783	22.6681	10.7589	16.5551	19.6116
1.90511	32.229	17.7479	18.0834	12.2127	7.42289	5.33552	21.2331	27.4765	37.4102	38.7334	24.3641	6.43511	13.2563	8.74613	6.95696	8.4293	9.2307	30.0485	26.4888	12.5481	3.24815	16.5179	16.7788	16.7042	17.2633	31.0922	22.6309	16.7974	14.1882	14.0577	14.6914	20.0217	14.5796	10.3489	16.9465	21.3635	16.8533	39.3857	40.2244	11.9145	14.0391	55.7119	35.3974	16.2942	27.1411	22.6122	12.399	15.8283	18.7357
1.91782	32.7136	20.8417	17.8784	9.19342	4.53412	3.11769	17.4683	25.9296	36.702	36.497	22.7986	3.52771	11.1317	8.48521	6.17419	10.1626	9.36116	29.8621	26.4888	11.8213	6.3792	18.9221	20.2639	17.2633	18.4561	33.3473	23.805	16.6297	14.5237	13.9086	14.4118	18.3257	12.3617	6.73331	14.3	23.0409	15.3064	38.6775	41.0817	12.0822	21.7922	76.772	51.5745	15.8655	26.4515	22.2022	13.8714	14.9896	17.7665
1.93054	33.1795	23.4882	17.5615	5.98782	2.53993	1.53352	13.9459	24.5132	35.4905	33.6455	21.4754	4.42229	11.6163	9.883	5.20506	11.6535	9.13751	29.0793	25.8737	11.1317	9.64072	21.7549	23.7864	18.1207	19.5744	35.3787	25.1096	16.5738	14.71	13.5173	13.6664	16.5365	10.3303	3.00586	11.374	24.1405	13.6477	37.6152	41.8458	12.3058	30.4212	99.1367	68.8512	15.791	25.2214	21.4194	15.1946	14.0205	16.6856
1.94325	33.5523	25.5383	17.0583	2.89404	3.37861	1.98082	10.9826	23.2832	33.7946	30.2162	20.618	8.65294	14.4305	12.4922	4.10546	12.8463	8.59703	27.7375	24.6623	10.6285	12.8836	24.7741	27.3461	19.3507	20.618	37.1306	26.526	16.6483	14.7287	12.9581	12.4736	14.7287	8.57839	0.825309	8.61567	24.625	11.989	36.3851	42.4236	12.4549	39.4603	122.098	86.7056	16.3128	23.6745	20.5062	16.406	12.9581	15.5114
1.95596	33.8691	26.9361	16.3874	2.01809	5.5778	3.3227	8.83931	22.3513	31.6699	26.3024	20.3571	13.6477	18.2698	15.6419	2.8754	13.7409	7.85154	25.8365	22.9291	10.4608	15.9587	27.7188	30.8871	20.9349	21.5872	38.5098	28.0543	16.8347	14.5423	12.2686	10.9453	13.0513	7.1806	4.51548	7.05014	24.4387	10.5167	35.1923	42.6845	12.4363	48.5552	144.835	104.541	17.3565	22.109	19.7421	17.5615	11.784	14.2441
1.96867	34.0741	27.6443	15.5674	4.59003	7.75836	4.51548	7.72108	21.7922	29.1725	22.0904	20.6553	18.8475	22.1649	18.8289	1.68262	14.3373	6.99423	23.4882	20.7671	10.7217	18.7543	30.4026	34.3537	22.7427	22.5004	39.4416	29.6385	17.077	14.1509	11.5044	9.2307	11.6722	6.24874	8.11246	7.73972	23.6	9.47298	34.2419	42.5541	12.1567	57.2775	166.492	121.65	18.7543	20.9535	19.4625	18.7357	10.5167	12.865
1.98139	34.13	27.6815	14.6914	7.42289	9.69663	5.44734	7.40425	21.5313	26.3956	17.7479	21.3263	23.9914	25.6687	21.7176	1.23533	14.6169	6.19283	20.7858	18.2698	11.4113	21.1399	32.6763	37.6525	24.6623	23.3018	39.8703	31.2226	17.3193	13.5545	10.7217	7.59062	10.8708	5.80145	11.4858	10.1812	22.1836	9.19342	33.7014	41.9577	11.579	65.2728	186.228	137.399	20.2453	20.5062	19.9471	19.9844	9.21206	11.4299
1.9941	33.9809	27.1038	13.8527	10.0321	11.3553	6.09964	7.44152	21.5313	23.4695	13.6104	22.1836	28.893	28.5016	24.1032	2.31629	14.6169	5.67099	17.8597	15.6046	12.3804	22.985	34.3723	40.6717	26.5633	23.9541	39.7957	32.695	17.4497	12.7345	9.95755	6.45375	10.908	5.80145	14.5609	13.2004	20.3385	9.71526	33.6082	40.8767	10.7589	72.2431	203.226	151.135	21.5499	20.9908	21.2703	21.3263	7.85154	9.92027
2.00681	33.5709	26.0228	13.1632	12.3245	12.7345	6.58421	7.49744	21.6617	20.5435	9.99482	22.9663	33.31	30.5703	25.8178	3.975	14.3932	5.52189	14.8219	12.9209	13.4427	24.2523	35.3974	43.3182	28.3152	24.3455	39.2366	33.9437	17.4124	11.7467	9.21206	6.32329	11.8213	6.15556	17.282	16.2383	18.2325	10.9267	33.925	39.2925	9.71526	77.8343	216.849	162.224	22.4259	22.314	23.2832	22.724	6.47239	8.39202
2.01953	32.8441	24.6437	12.7345	14.2441	13.8527	6.93832	7.38561	21.7735	17.8411	7.57198	23.5441	37.0747	31.8563	26.8056	5.83872	14.0205	5.80145	11.8585	10.3489	14.3932	24.8301	35.6956	45.4428	29.8248	24.42	38.1743	34.8755	17.1515	10.5726	8.50384	7.25515	13.4613	6.77058	19.593	18.9593	16.1637	12.5108	34.54	37.2424	8.54112	81.8227	226.466	170.163	22.7427	24.1218	25.6501	24.0473	5.05596	6.90104
2.03224	31.7631	23.1713	12.5668	15.8096	14.7287	7.34834	7.14333	21.7363	15.6605	7.01287	23.8236	40.038	32.3595	26.992	7.88882	13.5359	6.32329	9.10024	8.07519	14.9896	24.7182	35.211	46.9152	31.0549	24.1218	36.702	35.3601	16.6856	9.2307	7.81427	8.7834	15.5674	7.55335	21.4567	21.1958	14.4118	14.2068	35.2296	34.8382	7.36697	84.0405	231.778	174.599	22.4631	26.0601	28.1102	25.1655	3.65817	5.50325
2.04495	30.2908	21.8854	12.6227	17.0397	15.381	7.90745	6.93832	21.4194	14.3373	7.94473	23.7491	42.0508	32.229	26.3769	10.0321	13.0141	6.93832	6.69603	6.24874	15.1387	23.8796	33.9809	47.642	31.9308	23.3764	34.8942	35.3042	15.996	7.75836	7.16196	10.4235	17.9156	8.48521	22.8172	22.9104	13.3122	15.8655	35.8074	32.1545	6.32329	84.3387	232.561	175.288	21.5872	27.7375	30.4026	25.8924	2.33492	4.34774
2.05766	28.4084	21.0653	12.7718	17.9902	15.791	8.70885	6.95696	20.7671	14.1136	9.30525	23.3204	43.0386	31.6326	24.9978	12.3245	12.5481	7.44152	4.75776	4.98141	14.6914	22.2954	32.0613	47.4929	32.4154	22.1649	32.8441	34.6332	15.1201	6.15556	6.54694	11.8772	20.2826	9.56617	23.6373	24.1032	12.9209	17.3752	36.0497	29.303	5.55916	82.7918	228.852	172.213	20.2453	28.8557	32.3409	26.0974	1.53352	3.65817
2.07038	26.0787	20.8417	12.9395	18.717	15.9587	9.69663	7.27379	19.7607	14.9337	10.3862	22.6122	42.9454	30.7194	22.985	14.7287	12.1754	7.79563	3.34133	4.36638	13.6104	20.003	29.5639	46.4492	32.5459	20.4689	30.6449	33.31	14.095	4.51548	6.02509	12.9954	22.5749	10.7776	23.9168	24.8114	13.1445	18.6798	35.8074	26.321	5.31688	79.4744	220.894	165.448	18.6984	29.303	33.8132	25.6874	2.33492	3.73272
2.08309	23.395	21.3076	12.9581	19.3134	15.996	10.8521	7.73972	18.4002	16.5924	10.964	21.7176	41.7527	29.713	20.4689	17.2447	11.9704	8.00064	2.46538	4.40366	11.8772	17.0956	26.6751	44.4737	32.3222	18.3443	28.4084	31.3531	12.9768	3.13632	5.70826	13.6664	24.6623	12.1567	23.6559	25.1655	13.685	19.8166	35.006	23.3204	5.80145	74.5355	209.096	155.347	17.3752	28.9675	34.7637	24.625	4.04955	4.53412
2.0958	20.3385	22.314	12.809	19.8539	15.9774	12.0822	8.26156	16.7601	18.773	10.9267	20.7485	39.5348	28.7439	17.5802	19.8912	11.989	8.1311	1.92491	5.01868	9.54753	13.6291	23.6186	41.6222	31.819	15.8469	26.2651	28.7625	11.8026	2.98723	5.80145	13.9273	26.4701	13.685	22.8731	25.3146	14.2255	20.7858	33.6082	20.3758	7.12469	68.2361	194.037	142.319	16.8347	27.812	35.211	22.985	6.13692	5.83872
2.10852	17.0211	23.7118	12.4363	20.3944	16.0706	13.2377	8.61567	14.9337	21.3076	10.3676	19.8539	36.3479	27.9425	14.5237	22.6868	12.2313	8.37338	1.45897	6.11828	6.69603	9.77118	20.7299	38.0066	31.0922	13.1259	24.3828	25.6315	10.6285	4.40366	6.5283	13.8155	27.9238	15.3623	21.5499	25.4451	14.505	21.6617	31.5767	17.5615	9.24933	60.8931	176.369	126.962	17.5429	25.9483	35.2296	20.9908	8.44793	7.44152
2.12123	13.5359	25.2773	11.8958	21.0281	16.4619	14.2441	8.69022	13.0327	24.1218	9.37979	19.183	32.3222	27.3461	11.4858	25.6501	12.7159	8.96978	1.17942	7.70244	3.62089	6.04373	18.3443	33.6827	30.2908	10.3303	22.8918	22.0717	9.60344	6.54694	7.982	13.5359	28.9862	17.2074	19.7607	25.7619	14.3746	22.4631	29.0234	14.915	12.0822	52.8977	156.893	109.928	19.5744	23.4695	34.9314	19.0339	10.9826	9.28661
2.13394	10.0321	26.9174	11.2249	21.7176	17.3752	14.9896	8.46657	11.2062	27.2156	8.09383	18.7916	27.6443	26.992	8.69022	28.7811	13.3868	10.0507	1.88763	9.65935	2.14855	4.42229	16.8906	28.893	29.5453	7.72108	21.9599	18.1952	8.80204	8.87659	10.0694	13.3309	29.5825	19.2389	17.5615	26.4329	13.7968	23.2273	26.0042	12.4363	15.5487	44.6601	136.43	91.9241	22.6309	20.5994	34.4096	17.6547	13.6664	11.3181
2.14665	6.60285	28.5389	10.5726	22.5004	18.9221	15.4183	8.24292	9.60344	30.5517	6.71467	18.6611	22.5004	26.8988	6.32329	32.1172	14.1696	11.6535	3.50907	11.9331	5.03732	7.25515	16.611	23.805	29.0421	5.70826	21.7363	14.2068	8.35475	11.2249	12.7159	13.5359	29.713	21.4381	14.971	27.5884	12.7531	23.9727	22.5936	10.1626	19.5371	36.6088	115.668	73.6596	26.1906	17.5988	33.8691	17.487	16.4619	13.5545
2.15937	3.54634	30.1417	10.1253	23.3391	21.1026	15.5301	8.52248	8.29883	34.1673	5.46598	18.7543	17.2261	27.0292	4.72049	35.6024	15.0455	13.685	5.67099	14.3932	8.7834	11.7654	17.4311	18.6611	28.9302	4.90686	22.2395	10.3303	8.4293	13.4613	15.791	14.4305	29.3403	23.8609	12.1008	29.2098	11.2808	24.6996	18.9593	8.07519	23.8982	29.1912	95.4092	55.8797	29.8062	14.7846	33.4218	18.8289	19.3134	15.9774
2.17208	2.03673	31.7631	10.1439	24.1405	23.7677	15.3064	9.84573	7.40425	37.9507	4.60867	18.9221	12.3804	27.402	4.1241	39.2739	15.9215	16.0333	8.22429	16.9092	12.5481	16.5551	18.978	13.685	29.2843	5.4287	23.4323	7.0315	9.13751	15.4928	19.2389	16.0892	28.4643	26.5074	8.98841	31.1853	9.49162	25.3892	15.2878	6.19283	28.5016	22.8545	76.2688	39.3671	33.1982	12.5854	33.2354	21.3822	22.1277	18.5679
2.18479	3.47179	33.4218	10.7962	24.8673	26.7311	14.7473	12.4922	6.84513	41.9017	4.2732	18.978	9.41707	27.9984	4.36638	43.0573	16.8347	18.5307	11.0571	19.4066	16.1265	21.289	20.8603	9.19342	30.2162	6.56557	25.2028	5.39143	10.4048	17.3193	22.9477	18.4561	27.0665	29.3589	5.7269	33.4404	7.53471	26.0601	11.8026	4.51548	33.1609	18.102	58.7498	25.2773	36.0869	11.3926	33.3473	24.5691	24.886	21.2703
2.19751	5.39143	35.1178	12.1381	25.4637	29.8435	13.9273	16.2383	6.56557	45.8342	4.32911	18.8848	10.2744	28.8557	5.01868	46.9152	17.7106	21.0653	14.0577	21.7922	19.3507	25.7992	22.78	5.7269	31.6326	7.68381	27.3834	6.39784	12.1195	18.9034	26.8429	21.3263	25.2401	32.4154	2.40947	35.7328	5.67099	26.6565	8.96978	3.00586	37.7084	15.3251	43.2995	16.2942	38.3234	11.3367	33.7946	27.9052	27.4765	24.0846
2.21022	6.91968	36.907	14.095	25.8924	32.8813	12.9022	20.7671	6.47239	49.6176	4.47821	18.5307	14.1882	29.8994	5.74554	50.7544	18.6052	23.5254	17.1142	23.9914	22.1277	29.9926	24.5878	4.45957	33.4964	8.48521	29.7876	8.82068	14.1696	20.3012	30.8126	24.42	23.0222	35.5465	1.16078	37.9507	4.44093	27.1597	7.60926	1.70126	41.939	14.3746	30.1976	16.8347	39.8144	12.0636	34.5587	30.9617	29.8435	26.8988
2.22293	7.94473	38.7148	16.4992	26.0974	35.7142	11.8026	25.7806	6.47239	53.14	4.44093	17.9716	19.183	31.0176	6.49102	54.5191	19.4998	25.8551	20.0776	26.0042	24.3455	33.8132	26.1719	5.5778	35.6769	8.85795	32.3595	11.4485	16.4247	21.5499	34.7637	27.5511	20.5062	38.7521	4.38502	39.9076	4.64594	27.5511	8.39202	0.583025	45.741	14.6169	19.6116	23.3577	40.5226	13.1445	35.5651	33.4777	31.9308	29.713
2.23565	8.4293	40.504	19.2202	26.0974	38.2302	10.7589	30.999	6.56557	56.2338	4.08682	17.2447	24.3268	32.1172	7.25515	58.0975	20.3944	27.9984	22.8359	27.8306	25.9483	37.2424	27.5511	7.25515	38.0438	8.76477	34.9687	13.8714	18.7916	22.724	38.6216	30.589	17.8225	41.8831	7.60926	41.5104	6.08101	27.812	10.703	0.471202	48.9093	15.2319	11.7094	30.4026	40.4853	14.1509	36.7392	35.3414	33.6641	32.4713
2.24836	8.39202	42.1813	22.0717	25.8551	40.3176	9.90164	36.1801	6.69603	58.7871	3.3227	16.4619	29.3216	33.0118	8.03791	61.4336	21.3076	29.9367	25.2587	29.508	26.8801	40.3176	28.688	8.61567	40.4853	8.20565	37.5034	15.9028	21.1585	23.8982	42.2745	33.3845	15.0828	44.8092	10.703	42.6659	8.01928	27.9425	13.6477	1.34715	51.3695	15.791	6.86377	36.4038	39.8144	14.915	38.0066	36.441	35.006	35.0619
2.26107	7.96337	43.6723	24.9605	25.3892	41.9204	9.37979	41.0817	6.91968	60.6322	2.12991	15.7724	33.9437	33.6268	8.70885	64.4528	22.2395	31.6513	27.2343	31.1108	27.0852	43.0386	29.6571	9.39843	42.9454	7.23651	39.9262	17.4497	23.4509	25.091	45.6851	35.826	12.4922	47.4184	13.6104	43.3555	10.0135	27.8866	16.7042	2.14855	53.0282	16.1265	5.50325	41.0072	38.6775	15.3623	39.2925	36.8138	35.8819	37.4661
2.27378	7.29243	44.9023	27.7561	24.7182	42.9827	9.30525	45.4615	7.16196	61.7318	0.862584	15.2132	38.1557	33.7946	9.2307	67.0806	23.19	33.1609	28.6693	32.7322	26.582	45.4801	30.4958	9.60344	45.2937	5.91327	42.1627	18.4934	25.5755	26.3024	48.7416	37.8016	10.2185	49.5616	16.3128	43.5232	11.8958	27.6815	19.6675	2.94995	53.8482	16.3501	5.96918	44.2873	37.2424	15.5114	40.5226	36.5156	36.3106	39.6094
2.2865	6.65876	45.8156	30.328	23.8236	43.5418	9.77118	49.133	7.36697	62.0486	1.98082	14.8219	41.9017	33.4777	9.43571	69.3171	24.1032	34.5028	29.5266	34.4469	25.3892	47.7166	31.204	9.34252	47.4743	4.31047	44.1755	19.0152	27.5138	27.4952	51.4626	39.2553	8.46657	51.0899	18.8289	43.1877	13.6104	27.3088	22.4445	3.80727	53.8296	16.5738	6.34193	46.3933	35.6583	15.4369	41.6595	35.6583	36.2547	41.4545
2.29921	6.43511	46.3747	32.6577	22.7986	43.6164	10.7217	51.9659	7.57198	61.6013	4.31047	14.5237	45.1819	32.6204	9.24933	71.1436	24.9792	35.7328	29.7689	36.3106	23.5441	49.748	31.7817	8.69022	49.4126	2.72631	45.9088	18.978	29.1912	28.6134	53.8109	40.1685	7.42289	51.9472	21.1772	42.4236	15.1573	26.787	24.9605	4.7764	52.9909	16.9465	6.24874	47.5675	34.1673	15.2692	42.6472	34.3537	35.7701	43.02
2.31192	6.93832	46.617	34.6332	21.6804	43.225	12.0636	53.8855	7.73972	60.4458	6.97559	14.2068	48.0334	31.2972	8.61567	72.5973	25.8178	36.8883	29.4148	38.4352	21.1585	51.6677	32.2477	7.77699	51.0154	2.33492	47.3252	18.4188	30.589	29.5639	55.8051	40.5226	7.1806	52.059	23.4695	41.2867	16.611	26.1533	27.2156	5.89463	51.444	17.5802	6.04373	47.9588	32.8813	15.1387	43.4859	32.8068	34.9128	44.306
2.32464	8.22429	46.617	36.2547	20.618	42.5354	13.7595	54.8546	7.96337	58.7498	9.92027	13.7595	50.4749	29.5639	7.60926	73.7155	26.5633	38.0625	28.5575	40.8022	18.3816	53.4941	32.6204	6.69603	52.2081	4.08682	48.3875	17.4124	31.7445	30.2908	57.4825	40.3549	7.70244	51.3881	25.7806	39.8889	18.0275	25.501	29.2657	7.1806	49.2821	18.5866	6.43511	47.7911	31.9495	15.2132	44.1755	31.1667	33.8132	45.331
2.33735	10.0135	46.3933	37.4847	19.7421	41.5849	15.7537	54.8919	8.39202	56.6438	13.0141	13.0886	52.5622	27.5511	6.47239	74.6101	27.2156	39.2925	27.2715	43.4673	15.3996	55.246	32.9372	5.50325	52.9909	6.71467	49.1144	16.1265	32.6577	30.7753	58.9175	39.7026	8.89523	49.9344	28.2407	38.3607	19.4812	24.8673	31.1667	8.57839	46.7288	20.0403	7.85154	47.2693	31.4276	15.5674	44.7346	29.5639	32.6204	46.1138
2.35006	12.0076	46.0765	38.3234	19.3507	40.5971	17.9902	54.1464	9.24933	54.3514	16.2197	12.2686	54.4073	25.4078	5.93191	75.3742	27.7747	40.6531	25.7806	46.3933	12.4736	56.9793	33.2541	4.21728	53.345	9.71526	49.543	14.8591	33.4218	31.0362	60.1476	38.6775	10.8335	47.7352	31.0176	36.7952	21.1212	24.4014	33.0491	10.1439	43.9332	21.9599	10.1998	46.5238	31.3904	16.1824	45.1819	28.1288	31.5767	46.7474
2.36277	14.0577	45.8342	38.808	19.7235	39.7398	20.4876	52.7859	10.703	52.1522	19.4812	11.5044	56.0288	23.2832	6.95696	76.1383	28.2593	42.144	24.2523	49.5616	9.86436	58.6753	33.7014	2.83813	53.2705	12.9954	49.7107	14.0577	34.1114	31.1667	61.2658	37.3543	13.5173	44.9583	34.2605	35.3601	22.9663	24.215	35.0619	11.8026	41.1376	24.4014	13.1259	45.6851	31.9308	17.0211	45.5733	26.9733	30.9244	47.2879
2.37549	15.996	45.8156	39.0316	21.0467	39.218	23.2273	51.0899	12.8463	50.2885	22.7613	11.2435	57.5197	21.4008	9.64072	77.0329	28.7066	43.7655	23.0036	52.8791	7.90745	60.334	34.3537	1.79444	52.8232	16.5179	49.6921	14.3559	34.8196	31.2785	62.3095	35.9565	17.077	41.7154	38.0252	34.1859	25.0537	24.3828	37.317	13.5173	38.603	27.402	16.406	44.8651	33.0677	18.0275	46.0206	26.1533	30.9244	47.8097
2.3882	17.7852	46.151	39.013	23.3018	39.1994	26.1719	49.3194	15.6046	49.0025	26.0042	12.0263	58.9175	19.8912	13.3682	78.1325	29.1539	45.4242	22.3699	56.2524	6.73331	61.9554	35.3601	2.93132	52.0963	20.3198	49.5616	16.1637	35.6956	31.5022	63.3159	34.596	21.4381	38.137	42.405	33.3659	27.3088	25.0537	39.9076	15.2878	36.5342	30.8499	19.8353	44.1569	34.8569	19.0898	46.5424	25.7619	31.7258	48.3689
2.40091	19.388	46.9897	38.8452	26.3769	39.833	29.2657	47.7166	18.9221	48.4621	29.1725	14.1136	60.2594	18.9221	17.6361	79.4744	29.6571	47.0829	22.6868	59.6071	6.09964	63.5396	36.7579	5.78281	51.1458	24.3268	49.4312	19.3134	36.8138	32.0054	64.341	33.4591	26.526	34.4096	47.3252	33.0304	29.6757	26.2278	42.8709	17.077	35.1364	34.7264	23.3391	43.635	37.2797	20.1894	47.232	25.8551	33.3845	49.0398
2.41363	20.8603	48.4434	38.5657	29.9739	41.1749	32.49	46.5238	22.6681	48.7043	32.229	17.3006	61.564	18.5679	22.2022	81.0586	30.2908	48.6111	24.1777	62.7568	5.48461	65.0119	38.5843	9.51025	50.1021	28.5575	49.338	23.4323	38.2302	32.9	65.366	32.639	32.1918	30.7008	52.73	33.1795	32.0613	27.9052	46.1697	18.8475	34.54	38.8825	26.8056	43.3368	40.2803	21.289	48.1266	26.4888	35.8074	49.8412
2.42634	22.2768	50.5494	38.2302	33.8318	43.2436	35.7515	45.8528	26.6565	49.6921	35.1178	21.2517	62.7754	18.9034	26.8429	82.7732	31.1108	49.9344	26.8988	65.5897	4.57139	66.3165	40.7649	13.9459	49.0025	32.9745	49.3194	28.1288	40.0194	34.1673	66.4097	32.2477	38.2489	27.1411	58.4889	33.8318	34.3537	29.9926	49.6921	20.5249	34.801	43.1691	30.123	43.2809	43.6723	22.3699	49.2262	27.6443	38.7893	50.7731
2.43905	23.7864	53.2518	37.8575	37.6525	45.9647	38.9571	45.7037	30.7567	51.2763	37.7829	25.6501	63.8564	19.9285	31.3717	84.5251	32.0986	50.9594	30.6821	67.938	3.52771	67.3788	43.2436	18.9593	47.8843	37.4661	49.3939	33.0304	42.1627	35.7328	67.4347	32.229	44.455	23.805	64.4342	34.8942	36.497	32.3409	53.3077	22.0717	35.8447	47.4184	33.1982	43.5046	47.3065	23.4509	50.5308	29.2843	42.1068	51.8354
2.45176	25.4637	56.4761	37.4475	41.2122	49.1889	41.939	45.9833	34.7637	53.2705	40.1498	30.2162	64.7137	21.5685	35.6024	86.1465	33.2354	51.6304	35.3042	69.6339	3.90045	68.0871	45.8715	24.3455	46.7847	41.9017	49.4871	37.8761	44.6041	37.5034	68.4412	32.5645	50.5308	20.7671	70.3981	36.3292	38.4166	34.8382	56.8674	23.4136	37.5406	51.4813	35.8447	44.0078	50.9408	24.5878	51.9845	31.2972	45.4987	52.935
2.46448	27.2902	60.0171	36.9815	44.2314	52.7486	44.6041	46.5238	38.5284	55.451	42.1627	34.7078	65.2169	23.7491	39.3857	87.3952	34.3909	51.9099	40.4294	70.5472	6.65876	68.2921	48.4993	29.8435	45.6292	46.0951	49.5616	42.3863	47.2134	39.2553	69.3544	33.0491	56.2524	18.0088	76.1011	37.9134	40.0567	37.317	60.1662	24.4946	39.6466	55.1901	37.9134	44.7532	54.3328	25.7246	53.4568	33.4777	48.7416	53.9414
2.47719	29.2284	63.6887	36.4597	46.5051	56.4015	46.7474	47.1015	41.8458	57.557	43.7282	38.9571	65.2355	26.2278	42.5541	88.1221	35.416	51.7422	45.7224	70.5099	10.703	67.882	50.9594	35.1737	44.3805	49.8598	49.4685	46.3374	49.8226	40.8208	70.1185	33.4964	61.2845	15.4742	81.3568	39.4789	41.3613	39.5535	63.0177	25.2214	41.8831	58.4143	39.218	45.6665	57.2215	26.7497	54.8546	35.5651	51.6677	54.7428
2.4899	31.0922	67.1925	35.8074	47.8657	59.9239	48.2384	47.4929	44.5296	59.3276	44.7905	42.7404	64.6392	28.8743	44.9583	88.0662	36.0683	51.1644	50.829	69.4476	15.3437	66.7452	53.14	40.0008	42.9827	52.9536	49.0771	49.543	52.2081	41.9949	70.6031	33.7014	65.3847	13.0886	85.9415	40.7649	42.2559	41.3613	65.2728	25.501	43.9518	61.0235	39.5535	46.7102	59.3462	27.607	56.0101	37.2797	54.0346	55.1155
2.50262	32.6577	70.249	34.9687	48.1266	62.9991	48.9093	47.5116	46.4306	60.5203	45.2751	45.8901	63.2227	31.4276	46.4492	87.1343	36.1056	50.1767	55.4137	67.2856	20.1707	64.7696	54.8733	44.045	41.2867	55.1715	48.257	51.8168	54.1278	42.61	70.6963	33.4218	68.2921	10.7403	89.6317	41.5476	42.6472	42.5168	66.7638	25.2214	45.5546	62.8873	38.7707	47.7725	60.4831	28.1288	56.7929	38.342	55.6747	54.9105
2.51533	33.6641	72.56	33.925	47.1947	65.4219	48.6298	46.9524	47.4184	60.8744	45.1633	48.2198	60.8372	33.6827	46.9152	85.0842	35.3414	48.7975	59.1412	63.9682	24.8114	61.8622	55.9915	47.027	39.3112	56.3456	46.8779	53.0095	55.3392	42.5913	70.2676	32.49	69.8203	8.35475	92.2409	41.6408	42.4795	42.9082	67.3229	24.3082	46.3747	63.9309	36.7765	48.7602	60.4272	28.1475	57.0538	38.5471	56.4201	53.9228
2.52804	33.925	73.8832	32.6018	45.0514	66.8756	47.3625	45.6478	47.4184	60.129	44.4364	49.6548	57.4266	35.416	46.2815	81.86	33.5709	47.0829	61.7131	59.5512	28.9116	58.0602	56.3456	48.723	36.9629	56.3083	44.8278	53.0468	55.6001	41.8458	69.1866	30.7567	69.8576	5.82009	93.6387	40.8767	41.6595	42.349	66.9315	22.7427	46.1697	64.136	33.4591	49.5616	58.9921	27.5697	56.6997	37.6897	56.1406	52.0404
2.54075	33.2541	74.0137	30.9803	41.734	67.2111	45.0887	43.5046	46.4306	58.1161	43.1504	50.0462	52.8977	36.441	44.5855	77.4243	30.6821	45.126	62.9245	54.1464	32.229	53.3636	55.8238	49.0398	34.2232	55.0224	42.0695	51.9099	54.7614	40.3921	67.2856	28.1102	68.3293	3.04314	93.7319	39.1434	40.1312	40.7835	65.4778	20.5062	44.7905	63.4464	28.893	50.1021	56.0847	26.2465	55.656	35.6956	54.7987	49.1889
2.55347	31.6513	72.7836	29.1539	37.4102	66.2792	41.8645	40.4667	44.511	54.7428	41.3985	49.3939	47.2879	36.6833	41.8086	71.7772	26.6751	43.0013	62.7009	47.9402	34.596	47.9775	54.3514	47.9216	31.1667	52.5063	38.5471	49.6548	52.6927	38.3234	64.4901	24.5878	65.2915	0.359379	92.5018	36.4597	37.8575	38.2302	62.9618	17.6361	42.1254	61.8995	23.1527	50.3258	51.7236	24.1777	53.8855	32.5272	52.3759	45.3869
2.56618	29.0793	70.1371	27.2156	32.3409	64.0241	37.8575	36.5715	41.8086	49.953	39.2366	47.7166	40.7649	36.0497	38.1557	65.0305	21.6058	40.8953	61.0422	41.1376	35.8819	42.1068	51.8913	45.4987	27.8866	48.9093	34.3723	46.3933	49.3566	35.7515	60.7813	20.2826	60.8931	3.47179	90.0044	32.8813	34.8569	34.7823	59.4953	14.3	38.1929	59.5512	16.4247	50.2326	45.9647	21.4381	51.444	28.2966	48.928	40.8022
2.57889	25.7433	66.1301	25.2587	27.0106	60.4644	33.2354	31.9495	38.4911	43.84	36.7952	45.1074	33.5336	34.5773	33.8132	57.3893	15.7164	38.9757	58.0602	34.0368	36.1242	36.1056	48.4434	41.939	24.625	44.3991	29.6198	42.3118	44.7719	32.9	56.122	15.3996	55.3205	7.16196	86.3515	28.632	31.2599	30.6635	55.2087	10.7776	33.1795	56.532	9.00705	49.7667	38.9571	18.102	48.4061	23.2086	44.6414	35.621
2.59161	21.8481	60.8185	23.4509	21.9786	55.6933	28.3339	26.8242	34.8382	36.6274	34.1673	41.7154	25.9856	32.3222	29.098	49.0957	9.47298	37.4847	54.0532	27.0292	35.4719	30.4026	44.0637	37.522	21.699	39.2553	24.4946	37.6897	39.1248	29.9926	50.6612	10.293	48.8907	11.0385	81.7481	23.9541	27.2343	26.2278	50.2699	7.60926	27.402	52.9909	1.29124	49.0025	30.999	14.4118	44.9396	17.6547	39.7026	30.2162
2.60432	17.7293	54.4819	21.9226	18.1579	49.8598	23.4323	21.6245	31.1481	28.632	31.4463	37.7829	18.5866	29.4334	24.3641	40.5226	4.75776	36.5715	49.3194	20.4689	34.2232	25.5755	38.8639	32.6204	19.5371	33.8318	19.2202	32.7881	32.6204	27.2715	44.5296	5.76417	42.0322	15.0269	76.3992	19.2202	23.1527	21.8108	44.9023	6.19283	21.3263	49.1516	6.56557	47.9961	22.3886	10.5912	41.1935	12.3245	34.5028	25.0537
2.61703	13.7409	47.3811	20.6367	16.2942	43.225	18.8848	16.9465	27.7375	20.3571	28.5948	33.5336	12.1195	26.116	19.9285	32.0613	7.46016	36.4224	44.2873	14.8591	32.639	22.109	33.0304	27.607	18.4748	28.4457	14.0577	27.9425	25.5942	24.9792	37.8947	4.45957	35.2296	18.9221	70.6031	14.8032	19.5557	17.9343	39.3857	7.66517	15.7164	45.1633	13.9273	46.8033	13.5359	7.01287	37.4102	8.76477	29.4334	20.6553
2.62975	10.3489	39.7957	19.5371	16.4619	35.9938	15.0828	13.7968	24.9232	12.809	25.6128	29.2284	8.26156	22.5004	16.1451	24.2523	13.3309	37.0933	39.3857	10.7776	31.0735	20.3198	26.7497	22.9104	18.5679	23.4136	9.41707	23.4509	18.512	23.2832	31.0362	7.23651	29.0421	22.5004	64.6205	11.1131	17.2261	15.1014	33.9809	10.6471	11.9704	41.2494	20.5621	45.536	4.9255	4.34774	33.8318	9.34252	25.0537	17.5988
2.64246	7.96337	32.1172	18.4748	17.6734	28.4829	12.3245	13.2004	22.9663	8.74613	22.4631	25.1096	8.85795	18.8475	13.2191	17.7665	18.9593	38.398	35.006	8.7834	29.8062	19.9471	20.2639	18.9034	19.4439	18.9966	5.80145	19.6116	12.194	22.314	24.1591	10.4048	24.2709	25.6501	58.7498	8.44793	16.9279	13.5918	28.893	13.89	11.5976	37.6152	26.1533	44.2314	3.88181	3.8259	30.7194	12.9209	21.9226	16.1824
2.65517	6.75195	24.6437	17.3379	18.7916	20.9162	10.8894	14.8591	22.0717	11.5417	19.2016	21.4567	11.6163	15.4183	11.1131	13.5359	23.6559	40.1126	31.3904	8.54112	29.0234	20.3198	13.8155	15.8283	20.618	15.3623	4.31047	16.667	8.7834	22.109	17.5429	12.7159	21.6617	28.1848	53.3077	6.71467	18.6239	13.1259	24.3082	16.872	13.9273	34.3537	30.4399	42.9827	11.1131	5.20506	28.3152	16.9465	20.4317	16.1078
2.66788	6.41648	17.692	16.0892	19.1457	13.5732	10.703	17.5056	22.2581	17.1142	16.1451	18.4561	14.0391	12.4363	9.60344	12.2686	27.1224	42.0322	28.5575	8.91386	28.632	20.8603	7.66517	13.8341	21.5872	12.5108	5.22369	14.8778	10.6658	22.724	11.374	13.9646	21.4567	30.0112	48.5366	5.46598	21.4567	13.0513	20.3758	19.4066	16.872	31.5581	33.3659	41.7713	17.4683	6.88241	26.787	20.3758	20.5249	16.6483
2.6806	6.50966	11.4858	14.8591	18.4188	6.6774	11.5044	20.0962	23.3204	22.4072	13.9646	16.2569	15.3437	10.0694	8.35475	13.1818	29.2471	43.8027	26.4329	8.96978	28.4643	21.2144	2.40947	12.9954	22.0345	10.3489	6.6774	14.505	15.2505	24.0659	5.93191	14.3	22.985	31.1294	44.6601	4.21728	24.6064	12.8463	17.1329	21.4381	19.2389	29.1912	34.8942	40.6531	22.6868	8.52248	26.1347	22.8731	21.6245	17.1888
2.69331	6.86377	6.17419	13.9459	16.6856	1.49625	12.9768	22.2022	25.0164	26.582	13.5359	14.9896	15.4555	8.39202	7.29243	14.5796	30.0112	45.1446	24.7555	8.4293	28.2966	21.4008	3.75135	13.1818	21.8108	8.67158	7.79563	15.5301	20.0403	26.0042	1.99945	14.2255	25.2773	31.5767	41.8272	3.21087	27.4765	12.2313	14.5609	22.9291	20.618	27.197	35.0805	39.5535	26.6751	10.2371	26.2092	24.3268	23.0782	17.3752
2.70602	7.70244	1.79444	13.6104	14.3187	5.76417	14.9337	23.6932	26.9547	29.4334	15.1946	14.766	14.6169	7.21788	6.65876	15.4369	29.5453	45.8342	23.3018	7.34834	27.9052	21.6058	7.75836	14.1696	20.8603	7.42289	8.39202	17.7293	24.3455	28.3152	3.73272	14.7287	27.5138	31.4835	40.0194	4.03091	29.6944	11.2994	12.6413	23.8796	20.9162	25.4824	34.13	38.342	29.5825	12.3617	26.6379	24.8114	24.4387	17.077
2.71874	9.13751	1.96218	14.0205	12.0263	10.6099	17.1515	24.6437	28.8184	30.9431	18.1766	15.586	13.3682	6.28602	6.88241	15.381	28.0729	45.6106	21.9226	5.98782	27.1783	22.109	11.0012	15.7164	19.2575	6.50966	8.52248	20.6926	28.017	30.6449	6.77058	16.6856	29.2098	31.0549	39.1434	6.75195	31.1108	10.4048	11.2994	24.3082	20.2826	24.0473	32.229	36.9256	31.5581	15.1387	27.0479	24.4946	25.4451	16.3128
2.73145	11.0944	5.18642	14.9523	10.9826	14.7846	19.388	25.2028	30.2348	31.2785	21.494	17.3379	12.4549	5.52189	7.96337	14.3559	25.8365	44.3246	20.5994	4.81367	26.0787	23.0409	13.2936	17.5802	17.0956	5.95055	8.29883	24.01	31.1294	32.6763	9.28661	20.3385	30.1417	30.533	38.9012	10.1439	31.6699	10.0135	10.5353	24.1964	18.978	22.8545	29.5825	35.1923	32.8254	18.5679	27.0479	23.6559	26.0415	15.1201
2.74416	13.2377	8.41066	15.9774	11.8958	18.2884	21.4008	25.5755	30.9058	30.7008	24.3455	19.8726	12.604	5.55916	9.39843	12.4549	23.1527	41.8645	19.3507	4.40366	24.6437	24.2709	14.71	19.4998	14.5423	5.74554	7.77699	27.3274	33.8691	34.0182	11.3553	25.1096	30.2908	30.1417	38.9571	13.5545	31.4463	10.3489	10.2557	23.5254	17.4311	22.0158	26.4701	33.0304	33.6455	22.519	26.321	22.5936	26.2278	13.5732
2.75687	15.2319	11.9145	16.667	14.1509	21.3263	22.9291	25.9483	30.5703	29.5266	26.2838	22.9477	13.9086	7.34834	10.6471	9.883	20.2453	38.2302	18.1952	4.94414	22.985	25.5569	15.4183	21.1399	11.7467	5.82009	7.08742	30.3467	36.5156	34.3723	13.2191	30.328	29.8062	30.1417	39.013	16.4247	30.6821	11.1876	10.5539	22.3513	16.1265	21.6058	23.0968	30.3467	34.2046	26.787	24.6623	21.6245	26.0787	11.8399
2.76959	16.8533	15.9028	16.7229	16.5924	24.1032	23.7305	26.3769	29.0793	28.1848	27.0479	26.3397	15.9028	10.8521	11.3181	6.88241	17.3379	33.4964	17.1515	6.00646	21.3449	26.5447	15.791	22.314	8.85795	6.19283	6.5283	32.8068	39.2366	33.5523	15.1014	35.3042	29.0421	30.6076	38.7521	18.4188	29.713	12.0449	11.5044	20.8044	15.5674	21.7176	19.7607	27.197	34.6705	31.0735	22.0345	20.9721	25.6501	10.4235
2.7823	18.0275	20.3012	15.9587	18.3816	26.8801	23.6932	26.8429	26.3769	26.9361	26.526	29.8062	17.8411	15.5301	11.1131	3.71408	14.5237	27.8866	16.2197	7.08742	20.003	26.8988	16.3128	22.8359	5.98782	6.95696	6.6774	34.5028	42.1254	31.5208	17.2447	39.5907	28.5389	31.5767	38.0066	19.2202	28.9489	12.3804	13.1632	19.0712	16.1265	22.3327	16.816	23.6932	35.1364	35.0992	18.6798	20.7112	24.9978	10.3676
2.79501	18.9221	24.9792	14.3559	19.0525	29.8435	22.7613	27.2156	22.5377	26.0042	24.8673	33.0491	19.3507	20.823	9.92027	0.899858	11.8958	21.7549	15.5301	8.03791	19.2016	26.3769	17.4683	22.6122	3.24815	8.18701	8.22429	35.3414	45.1446	28.427	19.6489	42.7963	28.9116	32.9186	36.6647	18.6984	28.7439	11.8772	15.5487	17.5056	17.9343	23.2645	14.766	20.0776	35.5651	38.5843	15.3623	20.7858	24.1032	12.6413
2.80773	19.8353	29.5639	12.0449	18.4375	33.0863	20.9908	27.3647	17.7852	25.3333	22.4818	35.7515	20.2267	26.3024	7.68381	2.35356	9.75254	15.7351	15.3064	8.76477	19.1643	24.8673	19.5184	21.6431	0.899858	9.883	11.2808	35.3601	48.0707	24.7555	22.2208	44.6973	30.6076	34.4841	34.6891	16.6856	29.2284	10.3117	18.5679	16.3874	20.8044	24.1405	14.1323	16.872	36.0683	41.2867	13.89	20.9349	22.9663	17.0583
2.82044	21.289	33.8132	9.17478	16.5551	36.441	18.4375	27.1597	12.604	24.7369	20.003	37.6897	20.5249	31.5022	4.47821	4.59003	8.89523	11.1503	15.9215	9.26797	19.8726	22.3699	22.3327	19.9844	2.12991	11.9331	15.5114	34.5773	50.6053	21.5313	24.7928	45.2192	33.6082	36.1242	32.0986	13.2936	30.2721	7.72108	21.9599	15.8842	24.4946	24.6623	15.0828	14.8405	36.6461	42.9641	16.2569	20.8976	21.5126	22.8172
2.83315	23.7677	37.4288	6.19283	13.9086	39.7398	15.2692	26.526	8.18701	23.9541	18.3816	38.6216	20.5435	36.0124	0.75076	6.28602	10.3303	10.2557	17.7479	9.62208	21.1958	18.978	25.5942	17.692	4.55275	14.1696	20.5621	33.2168	52.4877	20.2826	27.1038	44.4178	37.6152	37.6897	28.9675	8.69022	31.4835	4.55275	25.5383	15.8096	28.8184	24.4573	17.1329	14.8219	37.3543	43.4486	21.9599	20.4503	19.7421	29.2657
2.84586	27.4765	40.2244	4.06819	11.7654	42.7218	11.6908	25.6128	7.70244	22.78	18.512	38.398	20.7485	39.4789	4.45957	7.55335	13.9832	13.2191	20.9349	9.883	22.8918	14.915	28.9302	15.0082	7.01287	16.4433	26.1533	31.5395	53.4196	22.2954	28.9675	42.3863	42.0322	39.0689	25.3892	3.11769	32.4527	4.21728	29.098	15.8469	33.4964	23.1713	19.6862	16.9465	38.2116	42.5913	29.3589	19.4066	17.7665	35.8633
2.85858	32.2477	42.1068	4.73913	12.4177	45.1633	7.90745	24.7369	11.784	21.2331	20.4503	37.0002	21.6617	41.6781	9.69663	8.61567	18.978	17.4497	25.2773	10.2371	24.8301	10.6844	32.0613	12.3617	9.51025	18.6984	31.9681	29.8062	53.3077	27.197	30.2908	39.4603	46.4306	40.299	21.5313	3.13632	32.8441	8.91386	32.4154	15.5674	38.342	20.6926	22.2581	20.4689	39.2925	40.448	37.3356	17.7293	15.8655	42.1813
2.87129	37.6897	43.1318	7.36697	16.6483	46.9338	4.38502	24.3082	17.0956	19.4625	23.4882	34.6146	23.5627	42.4795	15.2505	9.92027	24.7182	21.5499	30.4399	10.8894	26.8988	7.53471	34.801	10.6658	12.0263	20.9908	37.7829	28.3898	52.1149	33.5895	31.0735	35.9751	50.4562	41.3985	17.7665	9.62208	32.5645	15.0269	35.3601	14.6914	43.0013	17.0024	24.625	24.681	40.448	37.1306	45.2751	15.4742	14.5982	47.9029
2.884	43.3368	43.4673	10.3117	22.8918	47.9775	3.21087	24.7928	22.2395	18.0275	26.7124	31.5395	26.2838	41.9763	20.879	11.7094	30.6635	25.1096	36.031	12.0263	29.0607	7.94473	37.0374	11.2062	14.4678	23.395	43.3927	27.5697	50.0835	40.3362	31.409	32.3595	53.8855	42.4609	14.5423	16.0333	31.6513	21.494	37.8575	13.2004	47.2879	12.3245	26.7311	29.0048	41.5663	32.8254	52.7113	12.8463	14.5423	52.7486
2.89672	48.6484	43.43	13.07	29.713	48.3875	5.83872	26.4329	26.7683	17.487	29.5266	28.3898	29.4707	40.3549	26.4142	14.0018	36.4038	28.1475	41.6781	13.685	31.2413	11.6722	38.7521	14.2255	16.7601	25.9483	48.5925	27.3647	47.5488	46.7102	31.4835	28.9116	56.6438	43.5791	12.6599	21.9786	30.3839	27.8493	39.8517	11.1876	50.8663	7.16196	28.632	33.105	42.405	27.9984	59.3648	10.1998	15.8283	56.5133
2.90943	53.14	43.3741	15.4369	36.2733	48.2757	9.19342	29.0421	30.4212	18.2698	31.5767	25.8737	32.6577	38.0252	31.6326	16.3874	41.4731	30.9244	47.0084	15.7537	33.2727	16.3874	40.0008	18.6425	18.773	28.5948	53.2518	27.5138	45.0142	52.1522	31.4276	25.7992	58.7125	44.8278	12.5854	27.197	29.1353	33.6268	41.3613	9.02569	53.5687	3.69544	30.5144	36.702	42.6286	23.2273	65.0305	8.05655	17.8411	59.1412
2.92214	56.3083	43.635	17.3193	41.9763	47.7911	12.4177	32.2663	33.1423	20.1894	32.7509	24.5878	35.4533	35.4346	36.3851	18.4002	45.4801	33.7946	51.7049	18.102	34.9314	21.1772	40.8767	23.5814	20.5435	31.1667	57.3334	27.5138	43.0013	56.4015	31.3531	22.8172	60.1476	46.2442	13.8714	31.5581	28.2779	38.5843	42.4609	7.3297	55.2833	6.64012	32.5831	39.5535	41.9577	19.2762	69.5035	7.05014	19.7607	60.7067
2.93485	57.7993	44.5669	18.773	46.5424	47.1761	15.4183	35.6583	35.0246	22.78	33.1982	24.7555	37.8016	33.1236	40.6344	19.6116	48.1452	37.2052	55.5256	20.7112	35.8819	25.8924	41.5104	28.5016	22.3886	33.4218	60.9117	26.7311	42.0136	59.3089	31.2972	19.5557	61.0235	47.9216	15.4369	35.1551	28.1102	42.5727	43.2995	7.05014	56.1592	11.0571	35.1364	41.529	40.1498	17.1329	72.7836	7.46016	20.9349	61.3404
2.94757	57.4079	46.4306	20.208	49.9903	46.6356	18.5679	39.1248	36.3851	25.8737	33.4404	26.0974	39.9635	31.614	44.4923	19.8166	49.3753	41.4731	58.3771	23.8796	35.8819	30.794	42.2559	33.2168	24.9046	35.1737	64.2851	24.5691	42.3863	60.9863	31.3717	15.5114	61.4895	50.1394	16.5924	38.4166	28.7998	45.7037	44.0637	8.91386	56.5879	14.4678	38.4725	42.7218	37.1865	17.5615	74.9455	9.28661	21.0281	61.359
2.96028	55.2646	49.4871	22.2768	52.7859	46.5797	22.519	42.8895	37.9507	29.6385	34.3164	28.2779	42.6472	31.5022	48.2198	19.3134	49.4498	47.027	60.4272	28.1475	34.9128	36.4038	43.6536	37.8388	28.9489	36.441	67.8075	20.6553	44.3619	61.8436	31.8749	10.6658	61.8249	53.3823	17.1702	42.0322	30.6076	48.5366	45.1819	12.8277	57.3147	16.3874	42.9454	43.5232	33.4218	20.6367	76.2502	12.8277	20.2639	61.2658
2.97299	51.9659	54.0159	26.0042	55.7306	47.4556	28.0916	47.4556	40.7462	34.596	36.8697	31.2972	46.7847	33.3286	52.32	19.2389	49.2262	53.9973	62.1045	34.1487	33.31	43.2995	46.3747	42.7777	35.211	37.727	71.9822	14.971	48.052	62.645	33.3659	7.6279	62.44	58.2652	17.7106	46.8406	33.925	51.8168	47.1388	18.5679	59.2903	16.8906	48.8907	44.6787	29.918	25.9669	77.1261	18.4375	19.8726	61.6572
2.98571	48.7789	60.1476	31.9495	59.8867	49.8598	35.6583	53.4009	45.7224	41.2681	41.8086	35.5278	53.14	37.5034	57.2775	21.3263	49.9903	62.4772	64.0241	42.1254	32.0427	51.8727	50.9408	48.518	43.7655	39.8703	77.1447	8.57839	53.4755	64.3596	36.5156	12.6786	63.8191	65.3287	19.4253	53.4755	39.1621	56.4947	50.4003	26.0974	63.3532	16.872	56.3829	47.1947	28.632	33.2354	78.1139	26.2465	21.9226	63.2414
2.99842	47.5861	67.7329	40.0008	66.0742	54.0905	45.126	60.9676	53.2705	49.748	49.0584	41.3799	61.769	43.9332	63.4277	26.5633	53.2518	72.1872	66.8384	51.9099	32.6204	62.0672	57.4825	55.5069	54.0719	43.7655	83.3509	8.67158	60.4644	67.9007	41.6036	22.6681	66.4097	74.6474	23.395	61.8995	46.4865	63.0923	55.1901	35.1923	69.7458	18.102	65.2915	51.7422	31.4835	42.1813	79.6421	36.0124	27.7002	66.3538
3.01113	49.9903	76.3061	49.4312	74.3305	59.9053	55.8797	69.8762	62.85	59.5512	57.762	48.8721	72.0009	52.1522	70.6217	34.13	59.7003	82.5868	70.8081	62.7941	36.1428	73.3987	65.4592	63.7632	65.2169	49.8785	90.2653	17.7106	68.5716	73.6037	48.2757	34.3164	70.3235	85.6992	29.6198	71.4977	55.5256	71.4604	61.2472	45.3496	77.9461	22.2395	75.076	58.2652	38.2861	52.4318	81.9531	47.1388	36.4224	70.9945
3.02385	56.0288	85.0469	59.2157	83.9287	66.5961	66.9688	79.3626	73.38	69.7458	66.8011	57.4266	82.6614	61.3031	78.2443	42.4609	68.7766	92.8746	75.6538	73.79	42.2931	85.0283	73.9019	72.765	76.1011	57.7434	97.1052	28.6134	76.977	80.9654	55.6747	46.2442	75.1506	97.5898	37.2238	81.1704	65.5897	80.6858	67.8634	55.7119	86.8734	29.0421	84.9537	65.9065	47.1202	63.3159	84.7301	58.7871	46.412	76.5297
3.03656	64.1546	92.9305	68.1989	93.5641	73.0632	77.3125	88.3643	83.5187	79.1762	74.9083	66.0556	92.3341	70.4167	85.401	49.9903	79.083	102.137	80.5926	83.6864	49.6735	95.9124	81.5059	81.6549	85.4942	66.2606	102.864	39.1807	84.7114	88.9048	62.6823	57.2775	80.0894	109.07	45.0887	89.6317	75.6724	89.5758	74.1069	65.2728	95.1297	37.1493	93.9555	73.2868	56.066	73.9764	87.3207	69.9694	56.1406	81.9904
3.04927	72.2618	98.8944	75.2997	101.802	78.1511	85.7365	95.7447	91.9241	86.6497	80.9654	73.6596	99.6585	78.5239	90.9922	55.3578	88.998	109.406	84.5624	91.2718	56.7183	105.063	87.0411	89.3708	92.2409	74.1441	106.498	48.2011	90.7126	96.1174	68.1989	66.3724	84.1337	118.818	52.2454	95.5583	84.7114	96.7511	78.9712	72.97	101.429	45.2751	101.038	79.0457	63.5209	83.5187	88.7371	79.7167	64.1919	86.2583
3.06198	78.6544	102.044	79.5303	107.412	80.8535	91.3277	100.628	97.3661	91.1227	84.1337	79.2321	103.535	84.8792	94.1232	57.5011	97.1611	113.879	86.5938	95.4465	62.1604	111.661	89.3708	94.8874	95.4651	80.164	107.262	54.6869	94.0114	101.317	71.4045	72.7091	86.3515	125.713	58.1348	97.7948	91.8122	101.056	81.6177	77.8716	104.691	52.4877	105.324	81.9531	68.553	91.1413	88.1034	87.1157	69.5594	88.4203
3.0747	82.27	101.914	80.5367	109.611	80.6858	93.415	102.64	99.0807	92.0172	84.0964	82.1581	103.255	89.1471	94.2537	56.0101	102.566	115.146	86.2024	95.4465	65.366	115.37	87.7493	97.6643	94.7942	83.5187	104.933	58.1907	94.1419	103.74	72.0568	75.9147	86.2583	128.807	62.7195	95.5397	96.4529	101.765	81.6922	79.4744	104.299	58.5075	106.107	81.3381	70.7522	96.3597	84.9537	91.6818	71.5908	87.8611
3.08741	82.9223	98.7453	78.6544	108.306	78.0207	92.0732	102.212	96.9561	89.4826	81.5245	82.4377	98.9317	91.6818	91.4954	51.5558	104.933	113.45	83.7237	91.1972	66.4842	116.507	82.1581	97.627	90.5822	83.966	100.143	58.8989	91.3277	103.144	70.8826	76.3061	84.0778	127.801	66.8197	88.6066	98.708	98.8757	79.5303	78.0021	100.311	63.8191	103.311	77.1634	70.659	99.1739	79.5303	93.4337	70.4167	84.7114
3.10012	81.5804	93.8437	75.3928	104.43	74.4423	88.2712	100.795	91.775	84.7301	78.2443	81.0399	91.719	93.6387	86.9293	47.0456	104.653	109.946	80.7417	83.4441	66.7638	116.283	73.5291	95.6515	84.4505	82.0836	94.7942	58.0975	86.8361	100.05	69.8389	75.1878	81.1145	123.011	71.945	77.7784	99.4162	93.3591	76.4552	74.7964	93.7319	69.6712	97.5525	70.7708	69.9694	100.218	73.3987	93.1355	67.1925	79.959
3.11284	80.3317	89.5571	73.5664	99.9567	72.8582	84.0592	100.702	85.5501	80.2199	77.4243	79.7912	84.1896	96.7697	82.6427	48.052	102.845	106.573	79.9217	74.2932	68.2548	116.581	64.3969	93.5082	79.4744	79.4558	91.9986	58.1534	83.2018	95.8379	71.8704	74.7964	79.7353	115.556	79.7167	65.3101	100.087	87.4698	74.7778	72.6532	86.687	77.5361	90.2467	65.0305	71.4045	100.684	69.5221	92.3341	64.3596	75.7283
3.12555	81.7854	88.6998	76.157	97.5525	76.3992	82.2141	104.15	81.3568	79.1016	82.065	80.9467	80.0708	102.529	81.2077	58.638	101.038	105.697	83.8169	67.3416	73.0073	119.358	59.0853	93.415	79.4185	78.2257	94.7756	61.5827	83.4441	92.39	79.3253	77.4802	82.4377	107.281	90.7126	55.8051	102.324	84.3387	76.8279	74.871	82.0463	88.178	83.5932	64.08	77.3125	101.82	71.2926	92.7814	64.9746	74.6846
3.13826	87.3207	92.6695	84.0032	99.1553	85.5874	84.581	111.53	81.8413	83.1459	92.2968	85.4756	82.1209	110.99	83.9473	76.2129	100.348	108.623	92.7255	66.3165	81.1331	125.303	61.1913	96.6952	85.9229	79.903	103.591	68.8698	89.0353	91.1599	91.5327	83.8914	89.7994	100.18	103.777	54.8733	106.759	86.2583	83.0341	82.8105	82.0463	100.777	79.5862	70.2303	87.6561	104.187	79.3812	95.5397	70.4726	78.2071
3.15097	95.4279	99.6212	94.4214	104.02	97.4407	90.1535	120.644	86.7429	90.6008	104.914	91.9241	89.1844	120.234	89.2962	95.4092	100.404	114.233	103.852	71.274	90.3213	133.019	69.1307	102.361	96.4529	83.7982	115.463	77.6479	98.1862	91.8309	105.306	91.9986	99.6026	95.1856	116.246	62.7568	112.183	92.39	91.0295	94.2164	85.9042	113.003	78.4493	80.9281	99.6585	106.852	90.6008	99.789	78.878	84.6742
3.16369	102.361	105.287	102.864	108.604	107.169	95.1297	127.391	92.2968	96.9375	115.146	96.6766	96.5088	126.962	93.3405	111.232	98.9503	119.153	112.76	77.7039	96.7325	139.169	77.0516	107.113	105.902	86.7802	125.508	83.9287	106.536	91.8681	116.302	97.9625	107.766	91.0108	124.726	72.8395	115.575	98.708	96.7511	104.597	89.7062	121.557	77.6852	90.9176	109.257	107.337	100.069	102.734	85.9788	90.1908
3.1764	103.423	104.672	104.411	107.933	109.872	94.5519	126.981	93.21	96.9561	118.091	95.2974	98.2794	127.186	91.2531	119.228	92.4086	118.818	114.699	79.5489	96.1547	139.393	78.878	106.498	108.94	84.4505	128.677	83.4068	109.108	87.302	120.178	97.3661	109.741	84.1151	125.341	78.0393	112.947	100.013	95.6888	109.014	88.383	122.713	72.8768	94.906	112.108	102.212	102.976	100.534	87.1157	90.1162
3.18911	94.0487	92.8932	94.5519	96.9934	100.944	83.5746	114.736	84.3014	85.7551	109.145	83.3323	89.2403	117.028	78.5053	115.407	77.0143	108.642	105.306	71.4977	84.3946	129.292	69.5035	95.9311	100.814	72.3363	120.346	71.9263	101.299	74.0882	112.854	86.0533	101.243	70.1185	114.419	72.8955	100.05	91.2718	83.5932	102.827	77.0329	112.63	59.458	88.2525	104.131	87.768	95.0551	89.1098	78.0021	80.1267
3.20183	70.1744	65.9624	69.2985	71.2926	76.3992	57.967	86.5193	61.3031	59.1225	84.376	56.7556	65.0305	93.5641	51.5186	96.5088	50.8663	84.6555	80.8163	49.1703	58.0416	105.007	44.716	71.3858	77.7039	46.617	96.6393	45.7783	79.1203	49.7853	90.8431	60.334	78.5053	45.741	88.5694	53.2145	72.9886	68.1989	56.9234	82.0463	51.6304	87.8239	33.9809	67.0806	81.7109	60.8744	72.765	64.751	54.9664	56.6811
3.21454	28.9116	22.1277	25.7246	27.2343	33.72	14.7846	39.1434	23.4136	14.3559	40.5599	12.4736	22.5563	58.0975	15.1201	61.359	31.9122	44.4178	39.4044	10.0135	18.7543	64.3969	1.32851	30.4399	38.7334	11.5976	55.1155	2.44675	39.7957	28.1102	52.1709	17.7852	38.8266	23.4136	45.4428	16.1637	28.7252	27.3647	15.7351	43.5791	11.784	45.4242	18.4375	28.688	41.9577	22.985	33.925	25.4078	15.9587	20.1148
3.22725	35.211	48.7043	39.7212	37.6525	34.6519	50.7172	31.2785	47.1947	53.5873	24.9792	52.1149	42.4422	48.4061	63.8191	32.434	79.7167	25.8551	33.0304	51.444	56.8302	27.5138	63.1295	36.6274	38.3793	62.85	21.0281	61.4708	24.01	71.2926	23.0595	46.3933	23.6373	68.143	22.9291	42.7591	36.2547	33.6268	55.2833	19.0152	55.8238	17.5615	75.2624	31.7631	18.102	50.4376	30.1789	37.5034	45.0514	48.4248
3.23996	118.016	136.374	125.825	124.595	120.625	136.616	122.787	129.814	142.245	112.35	137.716	128.173	116.264	149.606	93.5082	163.062	103.61	115.276	132.441	142.338	94.0114	149.401	118.873	119.041	146.531	98.5216	145.543	102.995	150.762	95.1669	129.18	102.398	146.531	104.691	121.39	121.054	115.836	140.344	97.9998	138.871	100.069	156.055	110.543	97.217	128.919	107.933	115.034	123.57	126.925
3.25268	222.385	245.942	233.362	233.343	229.541	244.097	236.903	235.468	252.763	221.844	244.153	235.766	217.8	256.584	192.882	268.512	205.648	221.434	234.294	249.707	198.249	257.18	223.391	225.05	251.384	204.456	249.856	204.176	251.738	195.547	231.964	202.424	245.923	208.817	220.968	226.615	219.067	246.445	200.113	242.494	203.356	256.658	210.103	196.647	227.323	206.823	212.526	221.695	226.075
3.26539	346.154	374.986	360.3	362.182	358.679	371.333	371.352	361.549	383.187	351.503	369.73	363.245	340.507	382.273	313.521	392.729	326.828	347.198	355.175	376.421	323.566	384.659	347.571	351.336	375.508	330.331	372.657	324.368	371.016	315.198	352.733	320.92	363.692	331.506	339.669	351.112	341.607	371.408	322.206	364.68	325.411	375.117	328.244	314.303	342.837	323.734	327.685	337.507	343.396
3.2781	486.101	520.04	503.322	507.832	504.664	515.175	522.668	504.794	530.216	498.048	511.318	507.273	479.653	523.357	450.821	532.21	463.793	489.027	491.935	519.182	465.824	528.576	488.263	494.264	515.828	472.533	510.833	460.345	505.223	450.448	488.301	454.754	496.613	469.477	474.341	491.45	480.398	512.063	461.202	502.297	463.14	508.391	461.836	447.094	472.254	455.369	457.568	467.967	475.702
3.29082	637.79	676.406	657.806	665.801	662.913	671.132	686.135	660.769	689.191	656.93	664.478	663.304	630.447	675.269	600.049	682.389	612.108	642.356	640.213	673.48	620.364	684.42	641.144	649.233	668.038	626.44	660.08	607.728	649.997	596.9	634.249	599.639	640.418	618.407	620.718	643.344	631.08	664.068	612.853	651.003	612.35	652.308	606.572	590.805	611.474	597.403	598.018	608.865	618.724
3.30353	795.796	838.401	818.161	830.443	827.722	833.704	855.92	823.938	854.466	822.578	823.845	825.802	787.316	832.567	755.67	837.804	766.424	801.592	794.659	833.853	781.688	846.601	800.828	810.706	826.827	786.571	815.123	761.187	800.083	749.203	785.303	750.34	789.832	772.984	773.431	801.387	788.323	822.112	771.81	805.506	767.803	801.797	757.217	740.313	755.428	744.637	744.003	755.055	767.337
3.31624	953.952	999.687	978.087	995.475	992.736	996.649	1025.57	988.095	1019.72	988.71	983.231	988.505	944.167	989.139	911.552	992.363	920.74	960.568	949.218	994.096	943.589	1008.86	961.22	972.496	986.101	946.813	969.98	914.813	949.665	901.432	935.519	901.022	938.986	927.282	926.48	959.599	946.049	980.23	932.034	959.878	923.591	951.1	907.862	889.821	898.58	891.237	889.839	900.91	915.708
3.32895	1105.84	1153.71	1131.1	1154.19	1151.32	1153.39	1188.3	1146.6	1178.31	1148.73	1136.34	1144.87	1094.61	1138.63	1061.4	1139.73	1068.79	1112.76	1097.55	1147.76	1099.62	1164.68	1115.93	1128.14	1139.54	1100.78	1118.48	1062.4	1092.67	1047.49	1078.78	1045.52	1081.75	1075.15	1073.6	1111.62	1097.89	1132.14	1087.19	1107.93	1073.6	1094.31	1052.45	1033.38	1035.1	1031.26	1029.56	1040.45	1057.76
3.34167	1245.23	1294.12	1270.84	1300.14	1296.91	1297.51	1337.51	1293.04	1323.77	1296.22	1276.9	1288.64	1232.56	1274.96	1199.03	1273.78	1204.53	1251.92	1233.53	1288.51	1243.35	1307.65	1258.63	1271.34	1280.87	1242.33	1254.55	1197.93	1223.24	1181.38	1209.17	1177.88	1212.15	1210.59	1208.67	1251.25	1237.59	1271.75	1230.96	1243.63	1211.76	1225.63	1185.05	1165.15	1159.43	1158.91	1157.41	1167.91	1187.55
3.35438	1366.47	1415.2	1391.59	1427.41	1423.67	1423.14	1467.24	1421.47	1450.28	1425.32	1399.27	1414.03	1352.47	1392.65	1318.94	1389.04	1322.47	1372.38	1351.61	1410.58	1369	1432	1383.65	1396.42	1404.41	1365.85	1372.79	1316.02	1336.13	1297.77	1321.42	1292.72	1324.78	1328.19	1326.12	1372.84	1359.53	1393.51	1357.63	1361.55	1332.62	1339.82	1300.34	1279.86	1266.55	1269	1268.18	1278.16	1299.71
3.36709	1464.89	1512.38	1488.69	1531.11	1526.65	1525.44	1572.56	1526.97	1553.03	1531.2	1498.79	1516.33	1449.85	1487.29	1416.58	1481.05	1418.09	1469.49	1447.28	1509.27	1471.84	1532.94	1486.14	1498.62	1505.41	1466.83	1468.66	1412.2	1427.02	1392.3	1411.23	1385.7	1415.24	1423.48	1421.34	1471.75	1458.98	1492.81	1462.39	1457.21	1431.66	1432.59	1393.96	1373.25	1352.45	1357.37	1357.56	1367.03	1389.84
3.37981	1537.18	1582.36	1558.84	1607.71	1602.4	1600.87	1649.96	1605.96	1628.54	1610.32	1572.13	1592.2	1521.45	1555.78	1488.77	1546.65	1488.28	1539.98	1517.28	1581.13	1548.29	1607.02	1562.66	1574.57	1580.42	1541.97	1538.99	1483.34	1492.96	1461.85	1475.63	1453.67	1480.4	1493.31	1491.04	1544.57	1532.53	1566.33	1541.64	1527.4	1505.65	1500.88	1462.84	1442.27	1414.31	1421.11	1422.53	1431.51	1454.79
3.39252	1581.62	1623.59	1600.36	1655.27	1649.01	1647.48	1697.54	1656.31	1674.99	1660.73	1617.47	1639.78	1565.68	1596.58	1533.79	1584.36	1531.37	1582.08	1559.9	1624.31	1596.47	1652.34	1611.23	1622.36	1627.48	1589.56	1582.06	1527.79	1532.41	1504.83	1513.12	1495.01	1518.66	1536.05	1533.44	1589.42	1578.22	1612.22	1593.32	1570.38	1552.75	1543.06	1505.32	1485.34	1450.8	1458.82	1461.54	1470.11	1492.9
3.40523	1598.04	1636.09	1613.24	1673.52	1666.25	1664.96	1715.08	1677.69	1692.13	1682.07	1634.66	1658.9	1582.45	1609.8	1551.55	1594.21	1547.34	1595.76	1575.09	1638.55	1616.02	1668.69	1631.53	1641.7	1646.27	1609.39	1597.77	1545.44	1545.42	1521.25	1523.86	1509.68	1529.99	1551.61	1548.29	1606.07	1595.76	1630.2	1616.93	1586	1572.76	1558.97	1521.42	1502.43	1462.04	1470.61	1474.56	1482.84	1504.05
3.41795	1587.95	1621.61	1599.12	1663.9	1655.64	1654.67	1704.06	1671.28	1681.47	1675.72	1625.08	1650.96	1573.32	1597.03	1543.56	1577.93	1537.71	1582.57	1564.38	1625.3	1608.29	1657.43	1624.76	1633.93	1638.05	1602.84	1587.56	1537.78	1533.55	1512.55	1509.51	1499.18	1515.9	1541.49	1537.02	1595.82	1586.44	1621.59	1613.52	1575.61	1566.95	1549.97	1512.55	1494.93	1449.61	1458.11	1463.1	1471.23	1489.72
3.43066	1554.29	1583.33	1561.15	1629.27	1620.16	1619.49	1667.51	1639.84	1645.93	1644.39	1591.55	1618.72	1541.15	1561.36	1512.64	1538.58	1505.43	1545.48	1530.7	1587.39	1576.02	1621.46	1593.62	1601.74	1605.53	1572.71	1554.16	1507.51	1499.65	1481.61	1473.05	1466.36	1479.35	1508.52	1502.41	1561.43	1552.93	1589.05	1585.64	1541.96	1537.97	1518.68	1481.42	1465.56	1416.4	1424.17	1429.95	1438.09	1452.78
3.44337	1501.12	1525.56	1503.6	1573.77	1563.97	1563.43	1609.61	1587.24	1589.57	1592.02	1538.02	1566.18	1489.9	1506.84	1462.73	1480.4	1454.47	1488.62	1478.1	1528.93	1523.21	1564.81	1541.97	1549.02	1552.49	1522.76	1501.51	1458.5	1447.63	1432.28	1418.58	1415.17	1424.34	1456.65	1448.4	1506.84	1499.15	1536.42	1536.91	1488.86	1489.51	1468.71	1431.85	1418.04	1366.17	1372.71	1378.97	1387.21	1397.14
3.45608	1433.19	1453.26	1431.47	1502.24	1492.06	1491.36	1535.36	1518.19	1517.3	1523.32	1469.14	1497.95	1424.19	1438.24	1398.43	1408.2	1389.58	1416.94	1411.33	1454.75	1454.58	1492.31	1474.43	1480.34	1483.58	1457.51	1434.12	1395.19	1382.01	1369.08	1350.76	1350.2	1355.57	1390.58	1379.72	1436.73	1429.72	1468.25	1471.73	1420.83	1425.98	1404.41	1368.24	1356.76	1303.36	1308.3	1314.73	1323.14	1327.57
3.4688	1355.57	1371.74	1350.14	1419.92	1409.76	1408.53	1450.11	1437.79	1434.27	1443.31	1389.84	1418.99	1348.91	1360.52	1324.65	1327.14	1315.61	1335.6	1335.47	1370.08	1375.36	1409.15	1395.99	1400.72	1403.76	1381.77	1356.8	1322.32	1307.5	1296.76	1274.53	1276.28	1278.07	1315.22	1301.42	1356.16	1349.69	1389.45	1395	1342.72	1352.04	1330.31	1295.26	1286.29	1232.54	1235.65	1242.03	1250.58	1249.05
3.48151	1273.19	1285.99	1264.76	1331.93	1322.26	1320.14	1359.12	1351.02	1345.58	1357	1304.98	1334.13	1268.73	1278.44	1246.05	1242.16	1237.37	1249.78	1255.39	1280.07	1290.54	1320.43	1311.56	1315.05	1317.92	1300.21	1274.21	1244.43	1228.72	1219.89	1194.69	1198.12	1196.7	1235.35	1218.47	1270.11	1264.06	1304.83	1311.54	1259.29	1272.29	1250.94	1217.37	1211.11	1158.09	1159.37	1165.48	1174.15	1166.55
3.49422	1190.46	1200.47	1180	1242.9	1234.27	1230.84	1267.17	1262.53	1255.8	1268.94	1218.92	1247.82	1187.76	1196.25	1166.84	1157.6	1159.02	1164.01	1175.34	1189.38	1204.79	1230.81	1225.61	1227.81	1230.47	1217.07	1190.59	1165.71	1149.64	1142.45	1115.44	1119.9	1115.8	1155.25	1135.38	1183.1	1177.34	1218.79	1225.78	1174.82	1190.87	1170.31	1138.57	1135.16	1083.78	1083.48	1089.16	1097.91	1084.41
3.50694	1111.03	1118.7	1099.58	1156.69	1149.62	1144.65	1178.21	1176.2	1168.82	1182.93	1135.24	1163.77	1109.35	1117.4	1090.47	1077.01	1083.95	1082.14	1098.84	1101.91	1121.98	1144.16	1141.85	1142.84	1145.21	1135.93	1109.35	1089.48	1073.55	1067.69	1040.19	1044.88	1038.84	1078.37	1055.88	1098.91	1093.38	1135.01	1141.52	1092.99	1111.23	1091.83	1062.14	1061.71	1012.62	1011.26	1016.33	1025.13	1006.32
3.51965	1037.63	1043.32	1026.36	1076.19	1071.22	1064.6	1095.31	1095.17	1087.58	1102.02	1056.87	1084.9	1036.07	1044.45	1019.52	1002.97	1014.6	1007.05	1028.43	1020.65	1045.11	1063.5	1063.24	1063.15	1065.05	1059.55	1033.22	1018.42	1002.95	998.084	971.471	975.608	968.433	1007.29	982.802	1020.54	1015.16	1056.36	1061.86	1016.61	1036.1	1018.19	990.555	993.295	946.795	945.173	949.329	958.257	934.942
3.53236	972.141	975.943	962.077	1003.51	1000.97	992.885	1020.54	1021.68	1014.19	1028.41	985.803	1013.33	969.681	979.149	955.853	937.215	952.572	940.682	965.712	947.708	976.223	990.984	991.766	990.965	992.121	989.996	964.09	954.38	939.638	935.221	910.993	913.732	906.184	943.72	918.038	949.963	944.763	984.852	988.99	947.764	967.519	951.324	925.698	931.661	887.771	886.951	889.69	898.934	872.022
3.54507	915.727	917.553	907.657	939.862	939.992	930.767	955.107	957.288	949.926	963.456	923.461	950.541	911.365	922.566	900.593	880.745	898.729	884.192	911.533	884.304	916.528	927.897	928.717	927.748	927.785	928.661	903.296	898.524	884.658	880.148	859.722	860.206	852.919	888.628	862.592	888.404	883.484	921.746	924.393	887.845	906.893	892.467	868.705	877.986	836.351	837.543	838.158	848.036	818.552
3.55779	868.835	868.407	863.281	885.851	888.572	878.788	899.438	902.736	895.337	907.899	870.569	897.257	861.697	875.042	854.261	833.891	853.329	837.842	866.002	830.927	866.375	874.799	874.594	874.221	872.712	876.309	851.54	851.372	838.513	833.369	817.844	815.402	808.712	842.315	816.726	836.332	831.859	867.605	868.742	837.487	855.062	842.203	820.285	832.791	792.926	797.324	794.883	805.711	774.699
3.5705	831.169	828.188	828.243	841.364	846.284	836.63	853.18	858.063	850.254	861.716	827.162	853.422	820.677	836.239	816.744	796.262	815.961	801.219	828.691	787.353	825.429	831.561	829.25	830.294	826.79	832.959	808.917	812.719	801.052	794.79	784.875	779.06	773.021	804.518	779.88	793.522	789.739	822.317	822.037	796.56	812.197	800.362	780.532	795.889	757.254	765.846	759.435	771.53	740.015
3.58321	801.63	795.871	801.108	805.487	811.973	803.232	815.16	822.373	813.651	824.031	792.404	818.142	787.558	805.003	787.167	766.778	785.583	773.003	798.443	752.595	792.46	797.157	791.789	795.051	789.236	797.809	774.68	781.52	771.269	763.628	759.491	750.247	744.525	774.27	750.787	758.932	756.173	784.931	783.421	764.169	777.737	765.958	748.737	766.368	728.534	741.953	730.696	744.413	713.364
3.59593	778.203	769.629	779.619	776.488	783.738	776.6	783.421	793.876	783.589	793.094	764.523	789.534	760.702	779.302	763.721	743.463	760.385	751.085	773.32	724.807	765.492	769.741	760.46	766.61	758.298	769.182	747.302	755.931	747.339	738.356	739.53	727.211	721.303	749.837	727.397	730.734	729.373	753.788	751.272	738.412	750.172	737.201	723.335	742.438	705.256	723.595	706.952	722.459	692.807
3.60864	758.167	746.911	760.889	751.831	758.95	753.993	755.353	769.909	757.422	766.424	740.854	764.877	737.685	756.416	743.91	723.633	737.872	732.635	750.936	701.436	741.897	746.724	732.877	742.363	731.479	744.544	724.304	733.305	726.615	716.662	722.179	707.586	700.783	728.814	707.046	706.393	706.859	726.484	723.223	716.625	727.081	711.537	701.958	721.545	685.128	707.996	685.781	703.188	675.754
3.62135	738.282	724.732	741.692	728.422	734.61	732.318	727.882	747.265	732.001	741.003	718.209	740.965	715.507	733.175	724.658	704.138	715.19	714.5	728.404	679.407	718.638	724.956	706.17	719.178	705.797	720.837	702.629	710.661	706.039	695.677	704.306	688.408	680.059	708.369	686.806	682.948	685.687	700.131	696.497	695.64	705.461	686.079	681.568	700.69	665.41	692.061	664.441	683.824	659.297
3.63406	715.32	700.038	718.917	703.076	707.661	708.387	697.951	722.719	704.175	713.736	693.254	714.612	691.055	706.505	702.815	681.848	689.415	693.534	702.889	655.57	692.769	701.324	677.431	693.888	678.195	694.969	679.146	684.923	682.538	672.474	682.817	666.696	656.334	685.538	663.733	657.415	662.838	671.803	668.262	672.287	682.202	657.992	659.111	676.984	643.269	672.79	640.138	661.571	640.418
3.64678	686.507	670.163	689.974	673.014	675.567	679.537	662.95	693.422	671.225	681.941	663.136	683.097	661.683	673.834	675.698	654.097	658.03	667.087	671.989	627.148	661.738	673.07	644.126	663.807	646.046	664.255	651.041	653.631	653.426	644.48	655.234	639.877	627.204	657.806	635.46	627.222	635.684	638.927	636.131	643.847	654.507	624.911	631.844	647.872	616.301	647.686	610.467	634.081	616.543
3.65949	649.867	633.279	653.165	636.168	636.504	643.828	621.091	657.359	631.285	643.754	625.862	644.592	625.47	633.503	641.387	619.022	619.357	633.391	634.081	592.147	623.886	638.274	604.448	627.055	607.56	626.831	616.357	615.108	617.009	609.89	619.954	606.144	591.122	623.309	600.385	590.563	602.342	599.714	598.409	608.473	620.327	585.307	597.831	611.679	582.754	615.164	573.771	599.826	585.773
3.6722	604.597	588.662	607.914	591.588	589.724	600.497	571.702	613.654	583.611	598.353	580.536	598.391	581.561	584.935	599.062	575.933	572.746	591.718	588.587	549.598	578.542	596.08	557.668	582.81	561.973	581.897	574.218	568.776	572.541	567.881	576.399	564.657	547.436	581.244	557.911	546.672	561.936	553.363	554.463	565.328	578.784	538.807	556.159	567.77	541.901	574.684	529.358	558.246	547.287
3.68492	551.071	536.757	554.835	539.553	535.695	549.952	515.231	562.607	528.613	546.15	527.532	545.014	530.29	528.818	549.132	525.277	518.754	542.498	536.049	499.688	526.283	546.803	504.124	531.464	509.789	529.843	524.923	515.231	520.599	518.884	525.221	515.753	496.743	531.893	508.634	495.923	514.672	500.228	504.72	514.803	530.048	486.083	507.087	516.648	494.153	526.898	477.621	509.882	501.253
3.69763	490.798	479.261	495.755	481.591	476.056	493.761	453.43	505.782	467.986	488.692	468.489	486.269	473.167	467.035	493.128	468.62	459.133	487.313	478.236	443.72	468.787	491.953	445.398	474.49	452.722	472.179	469.98	456.207	462.805	464.464	468.228	460.904	440.738	476.634	454.25	439.862	461.91	441.801	450.747	458.444	475.497	429.071	452.033	459.86	441.037	473.614	420.07	456.431	449.032
3.71034	426.462	419.045	433.619	420.424	413.565	434.644	389.225	445.882	404.489	428.755	406.185	425.12	412.745	402.774	433.861	408.738	396.829	428.829	418.075	384.174	408.887	434.197	384.118	414.497	393.642	411.534	412.074	394.518	401.973	407.34	408.31	402.625	382.18	418.001	397.519	381.118	406.054	380.726	395.17	398.842	417.665	370.849	393.549	400.053	385.199	417.647	359.275	400.538	392.952
3.72305	361.772	360.132	372.302	359.871	352.156	376.309	326.679	386.616	341.961	370.103	344.552	365.574	352.584	340.209	375.061	349.23	336.016	370.569	359.499	324.554	350.441	377.167	324.088	355.063	336.575	351.522	354.895	334.04	341.868	351.261	349.435	344.384	324.964	359.424	342.297	323.473	350.497	320.696	341.57	339.613	360.002	315.533	335.158	340.731	330.369	362.779	298.872	345.838	336.37
3.73577	301.406	307.538	316.503	304.854	296.673	323.305	271.065	332.642	285.136	317.341	288.621	312.533	297.101	284.707	321.348	294.604	281.949	316.857	307.408	269.462	298.108	325.299	270.133	300.568	286.403	296.654	303.009	279.564	287.168	300.866	296.374	290.485	273.879	305.246	293.132	271.661	299.412	266.499	294.287	285.248	306.811	268.139	281.353	286.198	281.185	313.372	243.631	296.617	283.515
3.74848	250.862	266.704	271.14	260.833	252.614	280.421	228.442	288.864	239.382	275.408	244.134	271.102	251.198	242.252	277.774	249.8	240.612	272.332	266.928	224.342	256.901	283.328	227.883	255.894	248.384	251.943	261.411	236.474	243.165	261.057	254.403	245.756	234.294	260.293	254.813	231.07	257.423	223.689	257.758	240.835	262.865	233.809	237.257	241.264	242.811	273.972	199.442	257.348	239.344
3.76119	215.563	241.991	240.165	232.542	224.714	251.533	203.859	259.417	209.283	248.179	216.197	245.066	219.347	217.613	248.458	219.123	216.849	240.947	241.935	194.597	230.622	254.981	202.219	225.311	226.149	221.863	234.145	209.357	214.445	235.636	227.827	214.538	210.513	228.908	230.865	206.208	228.498	197.206	235.095	210.885	232.262	215.712	207.624	210.215	219.309	247.88	172.213	231.368	208.705
3.77391	198.305	233.791	224.304	221.099	213.979	237.518	197.504	245.327	196.069	236.176	206.096	234.499	203.412	210.941	234.443	204.027	210.792	224.155	232.505	182.538	219.533	241.115	194	210.215	219.254	207.903	222.012	199.088	202.238	224.938	217.408	198.566	202.853	212.861	221.341	197.765	213.923	188.036	226.075	197.038	216.533	212.395	194.242	194.727	211.165	235.505	164.031	219.086	193.963
3.78662	196.311	237.667	220.018	222.441	216.197	235.151	203.319	243.426	195.547	235.673	209.357	234.946	200.598	216.421	232.43	201.362	216.775	219.459	234.201	184.477	219.514	238.618	198.249	207.587	222.571	206.86	221.415	201.12	202.666	225.012	219.086	195.1	206.524	209.525	222.217	201.12	211.016	191.41	226.783	195.994	212.954	218.154	193.776	191.969	214.147	233.548	169.641	217.092	192.733
3.79933	202.461	246.818	221.304	229.616	224.323	238.804	213.066	247.936	200.635	240.63	218.415	240.015	204.884	226.28	236.456	205.015	227.007	221.658	240.537	192.956	224.342	242.01	207.4	211.463	229.541	212.451	226.261	208.444	208.984	229.784	226.354	198.249	214.632	213.122	227.566	209.227	214.389	199.778	231.666	201.325	215.88	226.429	199.61	195.901	221.788	236.828	180.302	220.055	198.902
3.81205	209.693	255.484	222.627	236.456	232.356	243.128	220.67	253.229	205.35	245.644	227.007	244.227	210.42	234.499	240.929	209.283	235.505	225.478	246.054	201.325	228.74	245.998	215.414	216.178	234.909	218.862	231.032	215.135	215.284	233.977	233.604	202.312	221.62	217.893	232.393	216.383	218.694	207.046	235.971	207.139	219.831	232.561	205.63	200.896	228.647	240.668	189.248	223.316	206.319
3.82476	213.662	260.088	220.595	239.195	236.661	244.582	222.832	255.522	206.189	247.209	231.424	244.302	213.327	237.723	242.159	210.531	238.879	227.305	247.377	205.686	229.616	247.004	218.844	218.061	235.747	222.385	232.151	217.856	217.93	234.257	237.332	203.542	224.304	219.943	233.716	219.235	220.335	209.86	236.679	209.842	221.024	234.033	207.978	203.356	231.349	241.954	192.919	223.913	210.885
3.83747	212.358	258.895	213.774	236.158	235.692	241.395	218.489	252.801	201.902	243.65	230.119	238.804	211.817	234.704	238.375	207.102	235.859	225.292	242.997	204.4	225.702	243.184	216.365	215.377	230.883	221.36	227.994	215.284	215.377	229.15	235.99	200.318	221.36	217.278	230.25	216.439	217.52	206.934	232.393	207.866	217.632	230.007	204.94	201.679	228.349	239.251	189.974	220.651	210.531
3.85018	205.518	251.459	202.126	227.081	229.262	233.138	207.885	244.507	192.64	234.629	222.944	227.715	205.425	225.516	229.299	198.697	226.541	218.918	232.728	197.243	217.036	233.958	208.053	207.866	220.409	215.452	218.135	207.419	207.438	218.471	229.28	192.397	212.842	209.432	221.881	207.941	209.804	198.436	222.795	201.045	209.227	220.745	196.218	195.622	219.384	232.281	180.488	213.476	204.698
3.8629	193.832	238.208	186.564	212.693	217.968	220.204	192.062	230.958	179.389	220.67	210.55	211.817	194.578	210.941	215.507	185.912	211.799	208.556	217.166	184.942	204.512	219.645	194.634	196.05	205.108	205.22	203.095	195.1	194.727	202.927	217.669	180.469	199.442	196.777	209.283	194.503	197.504	185.334	208.332	190.03	196.274	207.121	182.408	185.8	204.977	221.453	165.299	203.076	193.702
3.87561	178.531	219.999	168.448	194.242	202.834	203.468	172.474	213.01	163.51	202.797	194	192.509	180.134	192.211	198.175	169.716	192.956	194.932	197.373	168.747	189.322	200.989	177.394	180.973	186.172	191.577	183.973	179.482	178.345	183.675	201.995	165.69	182.352	180.264	193.478	177.283	181.513	168.989	189.881	175.922	179.78	190.235	164.591	173.145	186.135	207.605	145.73	190.496	178.363
3.88832	161.087	197.914	149.178	173.238	184.905	184.048	150.724	191.82	146.438	182.221	174.524	171.319	163.025	170.666	178.68	151.209	171.542	178.96	174.599	150.016	172.716	179.016	157.788	163.771	164.889	175.661	162.019	161.814	159.521	162.093	183.265	149.42	162.839	161.031	175.568	157.658	162.839	150.93	168.467	159.838	160.994	171.337	144.09	158.776	164.087	191.596	123.216	176.723	159.782
3.90104	142.841	173.182	130.112	151.228	165.206	163.025	128.323	168.635	129.366	160.248	153.222	149.849	144.201	147.593	158.44	131.547	149.029	161.478	150.203	130.261	155.868	154.843	137.194	145.562	142.431	158.478	138.61	143.176	139.486	139.617	162.41	132.945	142.17	140.288	156.614	136.989	142.468	132.665	145.152	142.804	141.201	151.433	122.321	143.624	140.083	174.226	99.3417	162.503	139.188
3.91375	124.968	146.941	112.295	129.702	144.537	141.462	106.48	144.686	113.208	138.014	131.062	129.497	124.502	124.148	138.648	111.698	126.738	143.214	125.322	110.804	139.505	129.459	116.879	127.316	119.824	140.884	115.183	124.446	119.47	117.532	140.288	117.289	121.445	119.134	137.418	116.544	121.315	115.5	121.017	125.639	121.595	131.379	100.646	128.434	115.407	156.148	75.5792	148.32	117.718
3.92646	108.288	120.327	96.3411	109.872	123.496	120.234	86.2024	121.091	98.4098	116.618	108.847	111.419	104.653	101.28	120.215	92.4273	105.753	124.707	101	92.8	124.017	103.833	97.9439	109.723	97.7761	123.533	93.1355	106.088	100.385	96.9375	117.662	103.088	101.485	98.5403	118.594	97.4593	100.162	100.385	97.0679	108.772	103.237	111.754	80.369	113.711	91.1599	137.753	53.4755	134.268	96.5275
3.93917	93.3032	94.3283	82.4191	92.6136	102.417	100.18	68.0125	98.8757	85.0842	96.8816	87.1343	96.2479	85.2147	79.8099	103.61	74.4051	86.8547	106.387	78.058	77.2007	109.406	78.8035	81.1331	93.2846	76.8093	106.815	73.8646	88.3271	83.1832	78.673	95.1483	90.5822	82.9223	79.3253	100.516	80.6672	79.5862	87.8984	74.1814	92.4459	86.9293	92.9677	62.8314	99.6212	68.4039	119.358	35.0433	120.253	76.567
3.95189	80.0708	69.8389	70.4353	78.3375	81.6736	81.9345	52.2268	78.8407	73.1191	79.4371	66.3724	84.0592	66.6893	60.4458	88.9607	58.1161	70.5099	88.5694	57.147	64.6392	95.4651	55.1528	66.9874	78.2816	57.2588	91.0108	58.7871	71.1436	68.5157	63.2973	73.2868	79.5862	66.0929	62.1418	83.3882	66.8011	60.0171	78.1139	53.1773	76.6229	73.2868	75.2065	49.3566	86.277	48.1079	101.131	23.9914	106.07	58.8057
3.9646	68.3666	47.5488	60.1476	66.857	61.4336	66.0183	38.7893	61.5454	62.3281	64.6019	46.9338	74.2932	49.5616	43.9518	75.9892	44.0078	56.9234	71.5536	38.7893	55.246	81.8972	33.6827	55.5815	64.8442	39.2739	76.1942	48.9466	54.4073	56.7929	51.0713	52.5622	69.5967	51.1644	47.5488	67.3416	56.1779	41.8458	70.6404	35.006	61.1726	62.5704	58.5634	41.1003	73.585	31.4463	83.2018	24.1591	91.6072	44.1196
3.97731	57.8552	27.9984	51.3881	57.5011	41.9204	52.73	27.6443	47.232	52.6554	52.4691	29.2471	66.037	34.2232	31.3717	64.2478	32.5831	45.9274	55.6001	23.5441	48.7043	68.4598	16.0706	46.6915	53.1027	22.985	62.3095	44.25	38.0625	47.9775	41.9017	33.4591	60.073	38.0998	35.9938	52.4691	48.5925	25.7619	64.8442	21.0653	46.0206	54.6123	43.1877	38.1557	61.4708	20.3758	65.7574	30.533	76.8838	33.2727
3.99003	48.1079	11.5603	44.1009	49.2262	23.4136	42.0881	18.8475	35.7328	44.1941	42.7404	14.2627	58.2466	21.1772	24.3082	53.2145	24.42	37.1306	40.9699	12.9768	44.0823	55.0969	11.4672	39.6466	43.1504	8.80204	49.3194	42.8895	22.1463	41.4545	35.3787	16.5365	50.5308	26.8429	27.7934	38.9198	43.2623	14.0764	59.9612	14.5423	31.0922	48.8162	29.2471	38.6775	49.9158	17.4683	48.9839	36.7206	62.0859	26.7683
4.00274	38.808	2.93132	38.398	41.1003	6.32329	33.72	13.3495	26.5074	37.1306	34.8569	8.46657	50.1767	11.3181	23.3577	42.5354	20.208	29.9739	27.9984	11.6163	40.3549	41.9577	21.6617	33.6827	35.1737	6.45375	37.1493	42.3863	7.57198	36.1615	30.8499	5.00005	40.6903	17.3379	22.9663	26.8429	39.1807	14.5796	55.3765	16.7229	16.4433	44.3805	17.3565	40.2803	38.9571	20.3385	33.1423	40.6158	47.5675	23.9168
4.01545	29.7689	12.8277	34.3909	32.5645	9.84573	26.8988	12.6786	18.7357	31.6886	28.0916	16.8533	41.4172	7.64653	26.0601	32.0986	19.8726	23.8982	17.1515	17.1515	36.6274	29.5453	31.8936	28.0543	29.4334	16.9092	25.7246	41.0258	10.1998	30.9803	27.6629	13.0141	30.589	10.0321	20.8603	16.6856	35.4533	23.805	50.6426	21.2331	2.20446	40.448	10.6658	41.324	28.7439	23.7491	18.5307	41.7527	33.9064	22.8731
4.02816	20.9162	20.8417	31.9308	23.5814	23.5814	20.7112	15.7724	12.0449	27.8679	21.8481	26.0787	31.9495	10.8149	29.4707	22.0158	22.0531	18.4375	10.0321	23.1713	32.3409	19.3507	39.7026	22.3513	26.0787	26.2651	14.971	38.1184	23.5254	25.0537	25.3146	22.8545	20.7299	7.4788	20.4317	9.65935	31.614	33.6641	45.536	24.42	11.4672	36.3479	14.4118	41.1003	19.6303	25.5942	6.43511	40.299	22.0717	21.9413
4.04088	12.3245	27.0106	30.589	15.1573	35.2855	14.4864	19.9285	8.11246	25.3892	15.8469	33.5709	22.2022	14.8032	32.1731	13.1072	25.4451	13.4613	10.293	28.2593	27.3088	15.4183	44.9583	16.5551	24.9792	33.9437	5.03732	33.72	35.9938	17.9902	23.6186	30.6076	13.0513	10.9267	20.7485	8.91386	27.6815	42.405	40.0753	25.6128	24.2337	31.7445	22.4259	39.4789	12.6413	25.706	9.02569	36.8138	14.4491	20.3385
4.05359	4.18001	31.9122	29.7876	11.6535	44.7346	8.26156	23.7118	11.3367	23.6373	10.3862	39.0689	13.275	17.9156	33.7946	8.59703	29.3775	9.36116	15.2505	32.3222	21.6431	20.0962	47.9216	11.2435	25.5383	39.8703	4.94414	28.5948	46.8406	9.78981	22.5377	36.2733	13.0141	15.9215	21.5126	12.7159	24.1777	49.7107	34.3909	25.0723	35.8819	26.5447	30.3653	36.6461	10.088	24.6437	18.6984	32.0613	14.971	18.0461
4.0663	3.75135	36.031	28.9862	17.077	51.854	4.98141	26.5447	18.6239	22.0345	7.16196	42.7032	9.30525	20.3012	34.4655	12.3245	33.5523	7.25515	20.618	35.416	15.6046	28.0916	48.9466	8.29883	26.9733	44.1009	13.3868	24.1591	55.7306	0.806672	21.9786	40.038	20.1521	20.5994	22.7427	16.816	21.9226	55.5442	28.7252	23.2645	46.1324	20.879	37.2984	33.0491	12.4922	23.4509	27.1411	27.0106	20.7671	15.5301
4.07902	10.5167	39.6839	27.812	25.8178	56.6438	9.93891	28.1848	26.6565	20.1894	8.76477	44.6973	14.1509	22.2954	34.3909	18.6052	37.7643	8.14974	25.4078	37.5593	9.69663	35.9751	48.4807	10.0321	28.6507	46.6542	21.0281	22.2022	62.44	8.67158	21.8667	42.2559	28.7066	24.4573	24.3641	20.0217	21.6245	59.9053	23.3764	20.8603	54.7055	14.971	42.8709	29.2098	16.2942	23.3204	33.9623	22.9104	27.1038	13.4986
4.09173	16.3501	42.8709	26.1347	34.4096	59.2903	16.9651	28.5575	34.335	17.9716	12.9209	45.331	21.4567	24.1591	33.8877	24.2337	41.7713	10.498	29.4894	38.7148	4.98141	42.6845	46.9711	14.2068	30.123	47.642	27.607	23.5814	66.9502	17.8411	21.904	43.2064	36.6833	27.2902	26.2092	22.1649	23.2086	62.85	18.6425	18.4561	61.4708	9.26797	46.8779	25.7619	19.3693	25.0351	39.1807	20.8044	32.4527	12.604
4.10444	21.0653	45.4242	23.9914	41.6595	60.0358	23.7677	27.6815	41.0072	15.4555	17.0956	44.8278	28.2966	25.911	33.1609	28.4084	45.2937	12.6972	32.8813	38.808	4.68321	47.8097	44.7346	18.4188	31.204	47.2134	32.9372	27.1038	69.3544	26.2278	21.904	43.1691	43.3182	28.9489	28.0357	23.3204	25.9483	64.4901	14.7846	16.4619	66.3165	4.49684	49.1703	23.2645	21.1026	28.3525	42.9827	20.9535	36.4783	12.865
4.11715	24.5878	47.1388	21.5499	47.0643	59.2716	29.6757	25.7433	46.356	12.865	20.6553	43.4859	34.0182	27.3647	32.4154	30.9617	48.1266	14.0577	35.6769	37.8388	7.73972	51.3135	42.0695	21.8108	31.7817	45.5919	37.0188	30.8685	69.9135	33.3659	21.7735	42.4236	48.3689	29.3775	29.5453	23.6373	29.0234	64.9374	11.8026	14.971	69.2612	3.75135	49.748	21.9786	21.3635	32.49	45.7037	22.4072	39.1807	13.7036
4.12987	26.9547	47.9216	18.9966	50.4376	57.4266	34.4096	23.0036	50.2699	10.5726	23.4695	41.5104	38.6402	28.2593	31.7631	31.8936	50.214	14.3187	37.9507	35.9006	10.5539	53.3264	39.1434	24.1032	31.8936	43.02	39.8703	33.6268	68.963	38.9384	21.5126	41.1935	51.7608	28.7439	30.6262	23.2832	32.0613	64.3037	9.56617	13.7782	70.4726	6.86377	48.6857	21.8854	20.3571	36.6833	47.7725	23.9541	40.7462	14.5609
4.14258	28.3525	47.7725	16.5924	51.8354	54.9105	37.9134	19.8353	52.8604	8.95114	25.7806	39.1062	42.3677	28.427	31.3344	31.409	51.5745	13.48	39.8703	33.2541	12.5108	54.0719	36.1801	25.3705	31.7258	39.9448	41.6967	34.7451	66.8943	42.815	21.3076	39.7026	53.6059	27.2529	31.3717	22.4818	34.9501	62.8127	7.68381	12.5668	70.2303	10.0321	46.2069	22.6681	18.5866	40.4108	49.5803	24.886	41.4172	15.3251
4.15529	29.1353	46.8779	14.5796	51.5931	52.0963	40.3362	16.667	54.426	8.2802	27.9797	36.441	45.5546	27.7561	31.2599	29.918	52.4318	11.7281	41.5849	30.2535	13.7223	53.9414	33.4404	25.8551	31.4463	36.7579	42.7777	34.0555	64.0428	45.126	21.4008	38.1929	54.2396	25.2214	31.9681	21.4567	37.7456	60.6694	5.85736	11.1876	68.8512	12.8463	42.6286	24.01	16.9092	43.4114	51.4254	24.9419	41.5476	16.1637
4.16801	29.6571	45.5546	13.1072	50.1767	49.1703	42.0322	13.9273	55.3951	8.48521	30.4026	33.7573	48.4248	26.3397	31.614	27.8306	52.9909	9.37979	43.2809	27.402	14.5982	53.3077	31.2226	25.9856	31.2413	33.8505	43.5046	31.8004	60.5762	46.1697	21.9413	36.8324	54.0159	23.0782	32.7322	20.4689	40.4667	58.172	4.01227	9.75254	66.6706	15.6605	38.398	25.7246	16.3874	45.6478	53.3636	24.1777	41.4731	17.4497
4.18072	30.3094	44.0637	12.3245	48.1452	46.0765	43.4114	11.8399	56.0474	9.30525	33.1795	31.204	51.1458	24.3641	32.3409	25.6501	53.4382	6.93832	45.0328	25.0537	15.5487	52.4318	29.8248	26.2092	31.2413	31.409	44.25	28.4457	56.532	46.4306	22.8918	35.7142	53.4382	21.1585	33.925	19.6862	43.0386	55.6001	2.44675	8.70885	63.9123	18.9593	33.925	27.7188	17.6361	47.3065	55.1901	22.8731	41.4917	19.3693
4.19343	31.3158	42.5541	12.2686	45.9833	42.6286	44.8092	10.3117	56.4947	10.5353	36.1242	28.9675	53.4941	22.0904	33.2541	23.7677	53.8296	5.11187	46.7847	23.3204	16.8347	51.4626	29.3775	26.8615	31.4835	29.3775	45.1633	24.8114	51.7422	46.3933	23.9355	34.7637	52.9536	19.593	35.5837	19.2948	45.0887	53.2518	2.46538	8.48521	60.6322	23.0595	29.5266	29.8994	20.1894	48.5552	56.5133	21.3076	41.8272	21.7363
4.20615	32.5831	40.9513	12.8463	43.8587	38.5098	46.3001	8.95114	56.532	12.2313	38.7521	27.1783	55.2087	19.8726	34.13	22.314	53.9973	4.47821	48.3502	21.904	18.2884	50.4935	29.6757	28.017	31.819	27.3647	46.2069	21.8108	45.9088	46.412	24.7369	33.7386	52.8232	18.1766	37.4475	19.3507	46.151	51.2949	4.08682	9.04432	56.6811	27.9052	25.296	32.1358	22.985	49.6921	56.7743	19.7048	42.4422	24.0473
4.21886	33.8691	38.9384	13.9646	41.5849	33.4591	47.642	7.38561	55.6747	14.5423	40.5226	25.8551	55.8797	18.0275	34.6332	21.2331	53.5873	4.47821	49.3939	20.2267	19.4812	49.4312	30.1417	29.4894	32.0986	24.8114	47.1202	20.1707	38.7521	46.5611	24.8487	32.1918	53.1959	16.4806	39.1062	19.9098	45.6665	49.6921	6.15556	9.69663	51.7981	33.1609	20.9535	34.1487	25.1096	50.8849	55.5069	18.0647	43.1691	25.6874
4.23157	34.8382	36.0869	15.5674	38.6775	27.3647	48.3875	5.80145	53.3823	17.5988	40.8208	24.9605	55.1155	16.8906	34.5028	20.3198	52.1895	3.95636	49.5616	17.7106	19.798	48.2943	30.0858	31.0362	32.2477	21.2703	47.4184	19.8353	30.0858	46.5983	23.9541	29.6757	53.96	14.0764	40.0753	20.9721	43.0759	48.2011	8.65294	9.7339	45.6665	38.2489	16.0333	35.6956	25.8365	52.264	52.2454	16.1637	43.6909	26.0787
4.24428	35.2669	32.0613	17.6361	34.5214	20.674	47.9216	6.08101	49.0957	21.4194	39.1994	24.5505	52.6927	16.9092	33.5523	19.5557	49.3939	2.31629	48.4807	13.9832	18.8289	47.232	28.8371	32.3968	32.2104	16.4992	46.6356	20.003	20.1335	46.0019	21.904	25.6687	54.9478	11.0385	40.0008	22.5936	37.9693	46.4306	11.9331	8.55976	38.1184	42.5727	10.088	36.5342	24.7369	53.8482	46.7288	13.9086	43.6909	24.681
4.257	35.2483	26.6565	20.2826	28.6134	15.2319	45.7597	9.92027	42.5354	25.9669	35.3228	24.8301	48.5925	18.8102	31.7817	19.4812	44.921	2.74494	45.9833	9.26797	16.4806	46.6356	25.9296	33.6455	32.229	11.2994	44.3432	19.7607	10.9267	44.2687	18.8102	19.9098	55.9356	9.32388	38.6775	24.9046	30.1044	43.8587	16.4806	5.82009	29.4521	45.4615	3.63953	36.5715	21.494	55.656	38.8266	11.7467	42.9827	21.1399
4.26971	35.3414	20.2453	23.7491	21.0467	15.8842	41.6036	16.3315	33.7573	31.2785	29.1353	26.3583	43.1877	23.3018	29.5266	21.2703	38.8452	8.18701	42.1068	6.62149	13.8527	47.1015	21.1212	35.1551	32.8254	10.3489	40.3735	18.773	13.4054	41.0817	15.3996	12.3804	56.8302	13.1818	36.4038	28.0916	19.4066	40.0194	22.6122	2.48402	21.4754	46.4306	8.41066	36.031	16.0333	57.762	28.5575	11.7654	41.5849	15.1946
4.28242	36.7579	15.2132	28.3525	14.095	23.9168	35.5092	24.5505	23.8796	37.5034	21.1026	29.9553	37.4475	30.7567	27.6443	26.0042	32.0054	16.0333	37.5406	12.1381	14.8591	49.3566	14.8032	37.6711	34.7264	18.1207	34.9314	17.7852	26.6006	36.5342	14.1323	5.89463	57.6875	22.2768	34.0182	32.4527	6.62149	34.6332	30.4399	7.12469	20.003	45.1074	19.6116	35.6024	8.65294	60.3712	16.0519	16.4433	40.0567	6.71467
4.29514	41.0631	17.6361	34.3723	17.077	35.5092	28.5389	34.3723	17.7665	44.8837	13.8155	36.1988	33.5336	41.119	27.7375	33.9064	26.9174	26.0228	33.9996	21.904	22.8918	53.8482	10.5539	42.144	38.6961	30.3653	29.1912	19.1643	42.3863	31.6513	18.307	13.3868	58.8243	34.4655	33.3286	38.2302	11.3367	27.8306	39.9076	16.1637	29.2284	41.6408	32.8254	36.5529	5.31688	63.8564	1.77581	25.2028	39.5162	4.2732
4.30785	49.3194	28.427	42.0508	31.0922	48.6298	24.1405	45.741	24.4014	53.7737	16.4619	45.2192	34.5028	54.165	31.5022	44.5296	28.4829	37.9879	34.5214	33.4591	36.236	60.6508	16.7415	49.2821	45.1446	44.9023	26.3583	25.2773	59.1225	29.2471	27.5324	27.2902	60.7067	48.9093	36.6274	45.6665	29.1166	21.084	50.9035	27.5511	44.2873	36.9629	47.5302	40.3549	16.0146	68.6462	14.6355	36.7765	41.6408	17.6174
4.32056	61.4522	43.3741	51.5186	49.7107	62.5332	28.222	58.6939	39.8889	64.5087	29.5825	56.8115	41.8645	69.5221	39.4975	57.2961	38.6961	51.7049	41.4731	46.1138	53.1027	69.4848	30.1044	59.2903	54.0719	60.9304	30.8312	35.9938	76.2129	33.2354	39.9448	43.4114	63.9309	65.0119	44.9769	54.8733	48.7416	19.4812	63.1855	41.0072	61.5827	33.8691	63.2786	47.9588	30.1603	75.1319	32.0427	50.4003	47.7538	33.0863
4.33327	76.7906	60.5576	62.7568	70.7708	76.8093	41.1003	73.1005	58.3584	77.2752	46.6356	70.5658	54.1837	86.7988	51.0713	71.7027	54.5191	66.857	54.1837	59.5512	72.4854	79.8844	46.4492	71.9822	65.1796	77.9461	42.7963	50.0276	93.2287	44.3805	54.5751	61.0049	69.1121	82.2886	57.6688	65.7947	69.3544	28.0543	76.4924	56.271	79.5862	36.9629	79.6049	59.1598	46.2256	83.5187	50.3817	65.5337	58.0229	50.3071
4.34599	94.4028	79.1389	75.5792	93.2659	91.2904	58.843	88.9048	77.7039	92.0359	65.4778	85.9601	69.4662	105.38	65.366	87.2461	73.2868	83.1273	70.6404	73.5291	93.6387	91.3836	64.5273	86.9293	78.0021	95.5397	59.3276	66.2979	109.909	60.3526	70.7708	79.493	76.6043	100.199	73.4173	78.3375	90.2653	43.2995	90.5449	72.9886	97.3661	48.4434	96.0242	73.175	63.7073	93.7691	69.2239	81.6549	71.6654	68.8512
4.3587	113.431	98.5403	89.7062	116.376	105.846	79.0271	105.846	96.8629	108.586	85.2892	102.435	86.3888	124.67	81.6177	103.479	93.5269	100.106	89.2217	87.8984	115.798	103.572	83.5373	103.535	92.1291	113.282	78.2816	84.0032	126.012	79.0644	88.1034	98.3725	86.4633	118.24	91.0854	92.2409	110.859	61.8249	105.063	90.7313	114.177	66.2233	112.127	89.0726	82.2327	105.585	88.1966	98.2794	87.5816	88.2712
4.37141	133.038	118.221	104.784	139.337	120.327	100.292	123.57	115.146	126.496	105.436	119.414	104.076	143.978	99.2112	119.936	114.251	117.364	108.679	102.51	138.182	116.152	102.808	121.24	107.076	130.745	98.4098	102.435	141.406	99.118	106.032	117.066	98.4844	135.833	109.816	107.113	130.578	82.0277	119.712	109.014	129.515	87.6748	127.558	105.995	101.336	118.501	106.983	114.922	104.821	108.008
4.38413	152.402	137.641	120.402	161.422	134.585	121.744	141.592	132.069	145.115	125.359	136.281	121.949	162.578	117.569	136.187	134.696	134.473	128.118	117.252	160.024	128.844	121.65	139.449	122.396	147.538	118.724	120.942	155.887	119.544	124.036	135.051	112.201	152.476	128.844	122.526	148.917	102.939	134.231	127.316	142.99	110.915	142.058	123.16	120.532	131.994	125.21	131.099	122.489	127.54
4.39684	170.834	156.316	136.094	181.979	148.432	142.655	159.316	147.333	163.789	144.593	152.476	139.505	179.854	136.169	151.805	154.191	151.004	146.699	131.975	180.656	141.443	139.468	157.527	137.66	163.249	138.461	138.927	169.38	139.542	141.574	151.899	127.111	167.684	147.5	137.958	165.504	123.682	148.283	145.133	154.415	134.491	155.421	139.84	139.337	145.525	142.561	146.363	139.84	146.326
4.40955	187.757	173.779	151.47	200.449	161.627	162.354	176.164	160.863	181.755	162.652	167.498	156.39	195.174	154.396	166.51	172.157	166.529	163.752	146.531	199.405	153.744	155.719	174.878	152.439	177.543	156.931	155.924	181.681	158.515	158.049	167.2	142.617	181.047	165.262	152.942	180.059	143.512	161.609	161.907	163.808	157.229	167.573	155.44	157.229	158.589	158.701	160.379	156.241	163.901
4.42226	202.666	189.564	166.193	216.402	173.891	180.376	191.484	172.716	198.305	179.239	180.898	172.25	208.09	171.785	179.91	188.167	180.712	178.755	160.639	215.768	165.56	169.977	190.944	166.436	190.124	173.555	171.542	192.565	175.941	172.977	180.637	158.161	192.267	181.606	166.995	192.397	161.814	173.984	177.189	171.3	178.121	178.475	169.492	173.704	170.778	173.387	172.81	171.151	179.799
4.43498	215.265	203.3	179.948	229.541	184.942	196.292	204.828	183.172	212.805	194	192.397	186.806	218.266	187.757	191.801	201.884	193.255	191.335	174.058	229.392	176.667	181.942	205.238	179.333	200.728	187.943	185.483	201.828	191.503	185.912	192.025	173.238	201.101	196.162	179.687	202.461	178.009	185.185	190.59	177.171	196.348	188.129	181.644	188.334	181.755	186.34	183.451	184.234	193.627
4.44769	225.404	214.687	192.509	239.699	194.541	209.823	215.731	192.491	224.789	206.692	201.828	199.759	225.534	201.94	202.014	213.103	203.971	201.231	186.471	240.071	186.918	191.447	217.353	190.944	209.189	199.759	197.616	209.32	204.959	196.553	201.25	187.365	207.493	208.63	190.701	210.308	191.764	195.044	201.809	181.849	211.314	196.535	191.708	200.765	191.298	197.355	192.192	195.249	205.108
4.4604	233.045	223.54	203.71	246.837	202.536	220.838	223.95	200.915	233.902	217.129	209.115	210.941	229.914	213.961	210.401	221.751	212.731	208.388	197.597	247.75	196.125	198.492	227.007	201.12	215.452	208.891	207.792	214.837	216.197	204.679	208.314	200.113	211.482	218.844	199.815	215.973	202.778	203.449	210.662	185.669	222.627	203.673	199.61	210.718	199.256	206.301	198.976	204.083	214.016
4.47312	238.319	229.746	213.476	251.011	208.761	229.224	229.411	208.649	239.997	225.143	214.389	220.204	231.591	223.615	216.924	227.883	219.496	212.861	207.139	252.502	204.12	203.17	233.996	209.749	219.477	215.284	216.048	218.322	225.199	210.308	213.252	211.202	213.215	226.727	206.86	219.626	210.96	210.308	217.092	188.968	230.119	209.544	205.443	218.061	205.592	213.085	203.841	210.811	220.26
4.48583	241.395	233.306	221.714	252.391	213.215	234.983	232.169	215.731	243.091	230.678	217.8	227.435	230.883	230.734	221.527	231.629	224.286	214.855	214.874	254.534	210.755	205.704	238.264	216.756	221.453	219.03	222.366	219.757	232.001	213.551	216.141	220.316	212.842	232.3	211.799	221.415	216.421	215.563	221.08	191.95	233.902	214.035	209.32	222.739	210.252	217.707	206.841	215.545	223.82
4.49854	242.531	234.331	228.367	251.198	215.88	238.189	232.43	222.031	243.37	233.679	219.533	232.561	228.199	235.282	224.211	233.194	227.174	214.594	220.633	254.105	215.862	206.319	239.829	222.068	221.49	220.26	226.82	219.216	236.623	214.613	217.11	227.286	210.643	235.654	214.669	221.527	219.309	219.179	222.776	194.652	234.219	217.036	211.463	224.826	213.271	220.223	208.053	218.452	224.696
4.51125	241.916	232.971	233.362	247.694	216.831	238.879	230.473	227.249	241.134	234.145	219.831	235.524	223.932	237.257	224.938	232.784	228.255	212.376	224.267	251.515	219.309	205.313	238.823	225.572	219.85	219.179	229.429	216.812	239.009	213.811	216.234	231.946	206.897	236.922	215.526	220.055	219.813	221.08	222.31	196.908	231.498	218.452	212.022	224.472	214.632	220.726	207.587	219.738	223.018
4.52397	239.755	229.467	236.623	242.103	216.141	237.201	226.69	231.07	236.754	232.095	218.825	236.344	218.489	236.773	223.708	230.622	227.603	208.463	225.702	247.004	220.95	202.89	235.393	227.212	216.756	215.936	230.175	212.786	239.177	211.538	213.588	234.275	201.79	236.251	214.427	217.073	218.229	221.229	219.85	198.454	226.243	218.117	211.165	221.844	214.315	219.309	205.462	219.533	218.918
4.53668	236.083	224.025	238.021	234.648	213.905	233.194	221.397	233.026	230.622	227.603	216.57	235.002	212.153	233.902	220.446	226.876	225.292	203.076	224.901	240.835	220.651	199.237	229.784	226.82	212.395	210.736	229.075	207.326	237.071	208.109	209.171	234.182	195.491	233.772	211.445	212.619	214.799	219.57	215.619	198.92	218.955	215.899	208.966	217.185	212.283	216.141	201.735	217.986	212.563
4.54939	230.883	216.812	237.388	225.478	210.14	226.988	214.911	232.71	223.093	220.726	213.085	231.535	205.071	228.814	215.116	221.676	221.36	196.404	221.807	233.176	218.284	194.466	222.198	224.286	206.916	203.729	226.075	200.598	232.542	203.803	202.983	231.685	188.129	229.634	206.692	206.673	209.711	216.029	209.749	197.895	210.177	211.668	205.387	210.68	208.481	211.314	196.367	215.079	204.139
4.56211	224.081	208.053	234.592	214.762	204.884	218.62	207.382	229.784	214.389	211.594	208.239	225.963	197.262	221.583	207.698	215.079	215.787	188.502	216.439	224.118	213.7	188.558	212.824	219.514	200.411	194.969	221.061	192.826	225.553	198.771	194.951	226.783	179.705	223.913	200.188	199.181	203.151	210.513	202.35	195.062	200.262	205.387	200.374	202.536	202.853	204.903	189.359	210.83	193.795
4.57482	215.507	197.802	229.541	202.536	198.1	208.202	198.92	223.987	204.772	200.299	201.865	218.34	188.614	212.376	198.138	207.121	208.5	179.482	208.798	213.737	206.823	181.532	201.809	212.432	192.845	184.57	213.979	184.122	215.973	193.106	185.036	219.533	170.182	216.588	191.931	190.142	195.193	203.002	193.516	190.124	189.527	196.982	193.814	192.882	195.323	196.982	180.693	205.127	181.681
4.58753	204.977	186.247	222.142	188.856	189.769	195.771	189.49	215.172	194.224	187.048	193.795	208.761	178.904	201.269	186.452	197.783	199.461	169.324	198.902	202.051	197.597	173.276	189.266	203.039	184.178	172.567	204.754	174.543	203.822	186.75	173.201	209.991	159.503	207.698	181.96	179.463	185.837	193.441	183.284	182.967	178.14	186.489	185.595	181.811	185.893	187.533	170.349	197.858	167.964
4.60025	192.341	173.406	212.321	173.76	179.836	181.42	179.072	203.356	182.799	172.008	183.843	197.336	167.927	188.372	172.679	187.067	188.595	158.105	186.788	189.08	185.967	163.752	175.27	191.41	174.263	159.074	193.385	164.106	189.192	179.594	159.447	198.249	147.593	197.206	170.312	167.181	175.121	181.867	171.654	173.499	166.156	173.928	175.642	169.38	174.561	176.574	158.384	188.949	152.849
4.61296	177.488	159.335	200.094	157.285	168.262	165.243	167.498	188.614	170.405	155.384	171.84	184.197	155.421	173.779	156.893	174.953	175.847	145.879	172.474	174.841	171.99	152.905	159.857	177.674	162.951	144.164	179.817	152.793	172.232	171.43	143.829	184.439	134.454	185.054	157.005	153.334	163.006	168.318	158.627	161.814	153.557	159.409	163.938	155.645	161.404	164.087	144.91	178.289	136.467
4.62567	160.36	144.127	185.539	139.505	155.086	147.351	154.694	171.114	156.931	137.473	157.732	169.492	141.238	157.62	139.207	161.478	161.143	132.721	156.073	159.391	155.719	140.716	143.046	162.037	150.165	127.987	164.125	140.549	153.241	162.075	126.477	168.691	120.066	171.263	142.133	138.014	149.457	152.924	144.201	148.041	140.344	143.027	150.501	140.623	146.475	150.016	130.056	165.821	118.985
4.63838	140.977	127.913	168.747	120.532	140.325	127.913	140.567	151.135	142.356	118.519	141.462	153.464	125.247	140.045	119.824	146.662	144.5	118.836	137.641	142.822	137.287	127.204	124.837	144.835	135.759	110.785	146.382	127.316	132.702	151.302	107.561	151.19	104.56	155.794	125.751	121.445	134.473	135.889	128.378	132.404	126.477	124.931	135.461	124.353	129.963	134.38	114.084	151.582	100.628
4.6511	119.433	110.897	149.886	100.628	124.129	107.076	125.117	129.068	126.571	98.8944	123.048	136.374	107.449	121.203	99.0435	130.634	125.956	104.467	117.382	125.247	116.935	112.481	105.287	126.496	119.731	92.8932	126.738	113.096	111.232	138.946	87.3952	132.143	88.1593	138.722	107.989	104.001	118.053	117.55	111.269	115.183	112.071	105.268	119.134	106.927	112.052	117.14	97.3661	135.61	81.7295
4.66381	95.9311	93.4896	129.161	80.1826	106.703	85.0656	108.455	105.324	109.667	79.1948	102.622	118.594	87.9357	101.466	77.2566	113.543	105.622	90.0603	95.5024	106.89	94.9619	96.6766	84.5064	107.579	102.137	74.8524	105.38	97.9066	89.874	124.819	66.5588	111.847	71.3113	120.122	89.0166	86.1838	100.236	98.3725	93.0423	96.6952	97.4593	84.2269	101.895	88.5507	93.0796	98.4471	80.4994	118.072	62.7941
4.67652	70.8454	76.5483	106.834	60.1476	88.5134	62.1977	90.8617	80.574	91.8495	60.3899	80.369	100.702	67.062	81.3008	55.3019	95.7261	83.6678	76.4365	72.3923	88.1221	71.9077	80.0521	62.7941	88.9607	83.1459	57.7993	82.5868	81.9531	70.4912	108.865	46.412	90.7126	55.0224	100.274	69.1307	69.0562	81.1517	79.3439	74.1255	77.2379	83.3509	62.0486	84.4692	69.5967	73.4732	78.3934	64.5646	99.2299	45.0701
4.68924	44.8651	61.769	83.2764	43.02	70.3981	39.1621	73.0818	55.8983	73.6409	44.8464	56.5506	83.6491	45.6106	61.7318	35.5092	77.7225	60.3899	64.9746	48.8907	69.5967	48.928	63.2041	40.914	72.2059	63.2414	44.2687	58.6566	65.7574	56.737	91.1599	31.2226	69.4662	41.6781	79.6049	48.8534	54.7055	60.949	62.3654	55.4883	57.3334	71.1436	38.9384	68.2175	50.9967	54.221	57.2961	51.7795	79.5676	32.0427
4.70195	20.8976	52.4691	59.1412	35.3974	54.2769	19.1271	56.7929	34.596	56.4201	37.8202	31.614	69.2612	26.7311	45.1819	26.7124	60.6881	36.5156	57.9484	27.812	52.8418	29.9739	47.3252	22.314	60.129	43.6723	39.3112	34.2978	50.6426	53.8668	71.8518	31.6886	49.748	36.4783	59.1412	29.9367	47.0829	39.9076	51.4626	39.7398	37.8761	63.2414	15.4369	55.6187	35.5278	37.8388	35.9192	46.0019	60.0358	31.2972
4.71466	21.6245	52.7673	35.9378	43.635	44.306	21.2331	45.8156	28.3898	43.5977	43.9146	7.96337	60.3899	24.215	37.522	38.5471	47.232	15.996	57.7993	23.0968	41.3054	28.7625	35.5837	23.2459	56.6997	28.7252	46.2815	13.0886	39.9635	63.2973	51.4254	47.8843	36.0497	43.3927	41.6222	20.5062	50.0462	18.6425	52.0404	33.6268	22.0531	62.4213	9.90164	50.7172	30.7567	31.1667	17.9902	50.3817	42.8895	43.5232
4.72737	46.6356	63.0364	20.8976	61.769	46.0206	42.5727	45.9647	44.2128	41.4358	58.9921	22.4631	60.2221	42.5168	44.1941	59.7562	42.1627	23.395	64.9933	41.4731	40.5226	47.2134	34.1673	43.1132	63.6141	29.8062	61.1354	22.2395	39.3857	80.1081	31.1481	69.373	36.8883	58.433	34.3164	32.0613	62.1604	8.50384	64.2478	42.5168	21.7735	69.578	33.4218	56.0101	41.4545	40.0567	21.9599	62.9618	34.0928	61.0235
4.74009	74.1069	79.4558	31.0735	83.1459	58.638	66.3352	57.7807	67.3602	52.0404	77.4988	48.3689	68.8325	66.2606	60.3712	82.8664	48.518	47.4929	77.5548	65.4033	51.034	71.0131	44.511	66.4842	77.9648	46.2815	79.1016	46.1324	50.1767	99.7144	17.6734	91.9054	51.4067	76.6602	43.5605	52.1149	78.8966	28.1848	82.885	60.0358	37.1493	82.8105	56.942	68.9257	59.868	57.4638	42.2559	79.698	40.2244	79.7353
4.7528	101.075	98.4844	52.9536	105.045	76.567	89.9299	75.8215	91.3463	69.6898	96.7884	73.9019	83.1087	90.7126	79.7912	105.772	62.5518	73.0259	93.005	89.613	67.267	95.3347	60.6694	89.9112	95.9311	67.267	97.7761	70.3981	67.1552	119.582	27.4765	114.046	70.9572	95.6142	62.1045	73.5664	97.1798	49.7107	103.908	80.1081	55.9542	99.3417	79.5676	85.3824	80.4062	77.2379	64.5087	97.9252	56.2524	98.1675
4.76551	126.515	118.072	75.9333	126.217	96.0615	112.462	95.9124	114.345	89.6317	115.593	98.1675	99.9194	114.363	99.5653	127.484	79.5117	98.0557	109.518	112.63	85.2333	118.65	78.5053	112.239	115.034	88.6625	115.966	93.62	86.2956	138.424	47.7166	134.92	91.3463	114.084	83.1459	94.5892	115.332	70.5658	125.154	100.255	74.8337	117.047	100.814	102.752	100.963	96.9934	86.1838	116.227	75.281	115.482
4.77823	149.662	136.933	97.8134	145.786	115.239	133.355	115.873	135.479	109.499	133.206	120.551	117.159	136.374	118.352	147.351	96.7138	121.781	125.825	133.597	103.013	140.12	96.192	132.721	133.821	108.884	132.851	115.127	105.604	155.44	68.8325	153.986	110.841	131.23	104.02	114.363	132.348	90.1349	145.32	119.172	92.7441	134.51	120.197	119.47	120.476	115.687	106.331	133.597	94.3469	131.118
4.79094	169.921	154.172	117.681	163.118	132.945	152.104	134.361	154.228	128.062	149.066	140.455	133.522	155.999	135.293	164.87	112.742	143.568	141.033	151.899	119.6	159.111	112.723	150.706	151.414	126.999	147.873	134.398	123.85	170.033	88.7371	170.704	128.49	146.475	123.421	132.274	147.5	107.878	163.566	136.057	109.163	150.613	137.287	134.547	138.238	132.609	124.26	149.439	112.145	144.593
4.80365	186.769	169.101	134.957	177.73	148.469	168.281	150.501	170.144	144.388	162.727	157.341	148.134	172.698	149.83	179.612	126.72	162.895	154.415	166.958	134.268	175.139	127.391	165.634	167.107	142.338	160.602	151.041	140.213	181.83	106.517	184.7	143.698	159.298	140.604	147.761	160.229	123.365	179.165	150.333	123.663	164.572	151.694	147.277	153.669	147.314	139.43	163.156	127.894	155.589
4.81636	199.796	181.196	149.234	189.192	161.273	181.495	163.603	182.93	157.863	173.835	170.834	160.36	186.005	161.497	191.26	138.051	179.314	165.504	178.438	146.55	187.85	139.747	177.133	180.414	154.396	170.648	164.702	154.042	190.627	121.483	195.696	155.98	169.362	154.974	160.453	170.163	136.187	191.67	161.553	135.871	175.829	163.156	157.229	166.305	159.354	151.414	174.356	141.126	163.826
4.82908	208.779	190.068	160.192	197.262	170.983	191.465	173.22	192.379	168.057	182.165	180.637	169.809	195.547	170.051	199.591	146.345	192.472	173.909	186.079	156.092	196.982	149.42	184.887	191	162.839	177.786	175.177	164.833	196.255	133.224	203.449	165.019	176.407	166.137	170.014	177.059	146.102	200.784	169.436	145.581	183.973	171.505	164.069	175.847	168.542	159.913	182.762	151.489	169.157
4.84179	213.625	195.51	167.722	201.828	177.432	198.044	179.053	198.417	174.785	187.533	186.62	176.202	201.194	175.307	204.53	151.395	202.107	179.389	189.807	162.69	202.517	156.204	188.8	198.622	167.517	181.867	182.389	172.288	198.678	141.406	207.978	170.685	180.302	173.928	176.351	180.786	152.924	206.282	173.816	152.607	188.763	176.667	167.666	182.11	174.692	164.777	188.167	158.832	171.542
4.8545	214.445	197.411	171.84	202.909	180.581	201.194	181.029	201.082	177.935	189.937	188.8	179.482	202.965	177.301	206.04	153.222	208.127	181.923	189.714	166.287	204.493	160.024	188.894	203.188	168.523	182.892	186.359	176.257	198.063	145.935	209.301	172.977	181.066	178.308	179.407	181.364	156.614	208.22	174.729	156.893	190.161	178.736	168.038	185.054	177.786	166.026	190.552	163.118	171.058
4.86722	211.463	195.92	172.716	200.728	180.563	201.026	179.277	200.486	177.748	189.453	187.421	179.724	201.082	176.239	204.269	151.955	210.531	181.588	186.061	166.976	203.114	160.994	185.427	204.717	166.1	180.973	187.309	176.742	194.652	146.96	207.624	172.027	178.867	179.389	179.314	178.96	157.285	206.785	172.4	158.533	188.372	177.916	165.373	184.793	177.972	163.864	189.993	164.497	167.908
4.87993	205.164	191.335	170.629	195.659	177.655	197.783	174.133	196.963	174.524	186.284	182.836	177.189	195.938	172.418	199.498	147.985	209.525	178.699	179.295	164.945	198.678	159.372	178.811	203.3	160.695	176.332	185.502	174.002	188.707	144.723	203.244	168.132	174.021	177.432	176.313	173.853	155.179	202.256	167.2	157.639	183.712	174.524	159.969	181.606	175.456	158.72	186.713	163.174	162.391
4.89264	196.069	184.104	165.988	188.241	172.288	191.875	166.1	190.888	168.747	180.768	175.568	172.213	188.018	166.287	192.043	141.797	205.425	173.63	169.958	160.528	191.67	155.533	169.623	199.256	152.886	169.324	181.42	168.393	180.712	139.691	196.572	161.758	166.976	172.884	170.89	166.51	150.669	195.118	159.652	154.508	176.761	169.008	152.327	175.903	170.592	151.097	181.029	159.559	154.918
4.90535	184.868	174.822	159.316	179.146	165.001	183.843	155.794	182.818	161.05	173.369	166.249	165.299	178.047	158.459	182.464	134.044	198.678	166.939	158.738	154.247	182.631	149.979	158.571	192.901	143.437	160.434	175.587	160.453	171.207	132.479	188.148	153.446	158.254	166.249	163.547	157.471	144.257	185.949	150.426	149.494	168.188	161.851	143.027	168.243	163.845	141.741	173.462	154.079	146.047
4.91807	172.381	164.255	151.172	169.157	156.427	174.319	143.978	173.425	152.141	164.591	155.701	157.061	166.79	149.625	171.3	125.471	189.9	159.316	146.419	146.662	172.213	143.363	146.512	184.7	133.168	150.277	168.672	150.855	160.77	123.831	178.494	143.866	148.525	158.142	154.899	147.463	136.579	175.382	140.306	143.046	158.832	153.595	132.758	159.26	155.775	131.454	164.497	147.351	136.318
4.93078	159.335	153.222	142.226	159.111	147.258	163.994	131.528	163.51	142.748	155.142	144.742	148.134	155.104	140.493	159.279	116.842	179.724	151.489	133.821	138.443	161.087	136.318	134.473	175.214	122.955	139.505	161.31	140.362	150.091	114.643	168.299	133.858	138.498	149.271	145.618	137.231	128.285	164.125	130.242	135.666	149.532	144.816	122.321	149.681	146.96	121.129	154.769	139.952	126.366
4.94349	146.587	142.58	133.075	149.811	138.256	153.613	119.228	153.949	133.597	145.674	134.249	139.207	143.81	131.845	147.165	108.94	168.896	144.164	121.706	130.317	149.998	129.478	123.384	165.019	113.599	128.9	154.191	129.758	139.803	105.827	158.123	124.241	128.938	140.306	136.392	127.614	120.104	152.849	121.11	127.875	141.089	136.169	112.444	140.269	138.07	111.642	144.872	132.609	116.861
4.95621	134.846	133.15	124.334	141.909	130.168	143.81	107.933	145.599	125.285	136.877	125.005	130.913	133.671	124.316	135.722	102.398	158.123	138.014	110.785	122.918	139.654	123.402	114.158	154.657	105.809	119.19	147.929	119.768	130.54	98.3353	148.469	115.78	120.458	131.864	127.819	119.433	112.649	142.226	113.786	120.197	134.119	128.192	103.889	131.733	129.758	103.777	135.367	125.937	108.381
4.96892	124.726	125.508	116.544	135.833	123.57	135.069	98.2607	139.207	118.221	129.292	117.588	123.794	125.21	118.408	125.695	97.627	147.985	133.485	101.578	116.805	130.689	118.445	107.486	144.649	100.124	110.971	142.934	111.046	122.731	92.8932	139.784	109.201	113.599	124.502	120.383	113.32	106.405	132.721	108.865	113.115	128.863	121.427	97.0866	124.614	122.508	97.9812	126.72	120.476	101.392
4.98163	116.581	119.992	110.021	131.584	118.929	127.689	90.6381	135.088	112.611	123.328	112.22	118.184	118.668	114.307	117.569	94.7196	138.946	130.689	94.4028	112.239	123.533	114.68	103.647	135.367	96.6952	104.579	139.449	103.964	116.6	89.8926	132.311	104.877	108.455	118.538	114.363	109.518	101.634	124.707	106.536	106.964	125.191	116.264	92.1663	119.302	116.712	94.3842	119.228	116.581	96.0615
4.99435	110.412	116.488	104.933	128.938	116.339	121.613	85.1587	133.206	108.437	119.004	108.716	114.214	113.935	111.978	111.53	93.4896	131.211	129.478	89.1844	109.182	118.333	111.959	102.454	126.999	95.4279	99.994	137.436	98.6521	112.052	89.2403	126.105	102.79	104.877	114.121	109.797	107.878	98.2421	118.258	106.498	101.951	122.564	112.947	88.8862	115.761	112.444	92.595	112.984	114.326	92.3527
5.00706	105.921	114.55	101.149	127.298	115.575	116.581	81.5059	133	105.436	116.078	106.592	111.754	110.505	111.027	107.356	93.4523	124.707	129.348	85.5874	107.356	114.941	109.965	103.218	119.507	95.8565	96.807	136.597	94.8315	108.66	90.3399	121.017	102.491	102.342	111.083	106.517	107.803	95.9497	113.226	108.083	98.0743	120.253	111.437	86.6684	113.73	109.536	91.9986	107.859	113.506	89.8553
5.01977	102.585	113.487	98.3166	126.012	116.134	112.201	79.1948	133.653	103.237	114.028	105.194	110.375	107.803	111.009	104.467	94.086	119.153	129.683	83.1087	106.219	112.816	108.194	105.138	112.63	97.4034	94.3283	136.448	92.1104	105.865	92.3341	116.805	103.311	100.199	109.089	104.113	108.418	94.2537	109.201	110.431	95.1856	117.494	111.437	84.8233	112.686	107.523	91.8122	103.61	113.618	88.0662
5.03248	99.7331	112.555	95.9683	124.446	117.327	107.933	77.5548	134.249	101.41	112.239	103.833	109.574	105.119	111.344	102.063	94.8128	114.102	129.758	81.1517	105.212	111.325	106.256	107.356	106.014	99.4349	91.775	136.486	89.9112	103.069	94.3655	113.115	104.486	97.7575	107.691	102.156	108.865	92.6136	105.734	112.742	92.9864	113.655	112.425	82.7173	111.978	105.902	91.3836	99.8821	114.102	86.3888
5.0452	96.7511	111.158	93.6014	122.098	118.501	103.405	76.0265	133.932	99.5653	110.058	102.044	108.791	101.858	111.568	99.3417	95.2228	109.089	128.975	79.2321	103.815	109.779	103.815	109.257	99.2485	101.429	88.5507	136.187	87.6934	99.7331	95.6701	109.648	105.287	94.4028	106.48	100.292	108.381	90.6195	102.286	114.345	91.1227	108.288	113.804	79.8844	111.046	104.131	90.2281	96.3411	114.345	84.2828
5.05791	93.1541	108.791	90.7313	118.65	118.967	98.3353	74.2187	132.069	97.422	107.02	99.4721	107.486	97.6084	111.307	95.6329	94.9619	103.74	126.85	76.9584	101.653	107.542	100.702	110.282	92.0172	102.883	84.1523	135.106	85.0656	95.5024	95.6888	106.144	105.156	89.7435	105.045	98.1302	106.424	87.9171	98.4471	114.792	89.2962	101.205	114.885	76.1011	109.368	101.709	87.973	92.7627	113.823	81.4313
5.07062	88.588	105.212	87.0225	113.991	118.314	92.6136	71.8704	128.267	94.7942	102.771	96.0429	105.231	92.1477	110.3	90.5449	93.8064	97.8321	123.067	74.1069	98.5216	104.169	96.8629	110.077	84.0778	103.405	78.3562	132.87	81.7109	90.1908	94.0301	102.417	103.721	83.5559	103.05	95.4279	102.678	84.3201	93.8623	113.73	87.2461	92.4459	115.071	71.3672	106.592	98.298	84.4878	89.0353	112.145	77.6293
5.08334	82.9409	100.329	82.2886	108.138	116.19	86.2583	68.8885	122.34	91.6072	97.1052	91.8495	101.746	85.4197	108.381	83.8541	91.5699	91.2158	117.476	70.5472	94.3842	99.3417	92.4273	108.399	75.486	102.696	71.1995	129.273	77.4988	83.8355	90.489	98.3539	100.777	75.7656	100.329	91.9427	97.0493	79.754	88.4203	111.064	84.8046	82.3073	113.897	65.8879	102.547	93.7319	79.7353	85.1774	109.052	72.8768
5.09605	76.1756	94.1792	76.4365	101.28	112.406	79.4371	65.3101	114.307	87.8798	90.0231	87.1157	96.8443	77.5361	105.529	75.6165	88.1966	83.966	110.095	66.2606	89.3521	92.9677	87.6002	105.119	66.3911	100.553	62.9059	124.204	72.3736	76.6229	85.0283	93.9182	96.2852	66.5029	96.8629	87.563	89.669	74.2373	82.0836	106.741	81.8786	71.2554	111.027	59.9799	97.1611	87.973	73.8273	81.3195	104.448	67.3416
5.10876	68.4784	86.9293	69.5594	93.7319	106.964	72.3177	61.2472	104.392	83.6678	81.6363	82.1581	90.4331	68.8698	101.671	66.0556	83.705	76.2688	101.112	61.2472	83.6491	85.0842	82.68	100.218	57.1656	96.8816	53.8668	117.681	66.4283	68.8698	77.7598	89.1098	90.3399	56.0474	92.6136	82.2141	80.9281	67.8261	75.0946	100.889	78.468	59.9053	106.219	54.165	90.5263	81.1145	66.8943	77.5734	98.3539	61.3404
5.12147	60.1103	78.8407	61.8063	85.8483	99.9753	65.1237	56.9234	92.8373	79.1203	72.1872	77.2379	82.5868	59.8494	96.8816	55.5256	78.1698	68.3107	90.8058	55.6001	77.6107	75.8401	77.9461	93.7319	48.4434	91.7004	44.6973	109.76	59.8121	60.949	69.0003	83.91	83.1459	44.7719	87.7307	75.896	71.3672	60.6694	67.7143	93.6387	74.6287	49.1516	99.4908	48.9093	82.8291	73.3987	59.1785	74.1255	90.9549	55.3019
5.13419	51.444	70.1931	53.5127	78.058	91.6072	58.0043	52.5995	80.1267	74.4423	61.9554	72.5973	73.4359	51.0899	91.2531	44.6414	71.7399	60.4458	79.6608	49.4312	71.5349	65.5524	73.6782	85.8483	41.0258	85.1028	36.1242	100.739	52.7113	53.2518	59.1225	78.3002	75.0387	33.3473	82.3818	68.5903	61.8063	52.8977	60.4831	85.2892	70.3422	40.0194	90.9736	44.6228	74.2932	65.0865	50.9408	71.069	82.475	49.7667
5.1469	43.02	61.359	45.0142	70.6776	82.2513	51.1085	48.5925	66.652	69.7644	51.3508	68.3107	63.26	43.3927	84.9165	34.0368	64.6764	52.9163	68.1616	42.8522	65.7574	54.5378	69.9694	76.772	35.8074	77.3497	29.0048	90.8431	45.4615	46.1138	48.723	72.2618	66.3538	22.8359	76.7161	60.3712	53.2891	44.6414	53.9787	76.0824	65.7388	33.6082	80.9467	41.4358	65.2728	56.5692	42.4981	68.3666	73.2682	45.1819
5.15961	35.4346	52.6368	36.7952	64.0241	72.2245	44.3991	45.2005	52.9723	65.1983	40.7462	64.2664	52.3572	37.522	77.9648	24.6623	57.2402	45.9647	56.8488	36.0683	60.5017	43.2064	66.8384	66.7824	33.3845	68.6834	24.215	80.4249	38.398	39.7398	38.5657	65.7574	57.5197	15.9215	70.9385	51.3508	46.9897	36.0497	48.8162	66.3538	60.8185	30.6076	69.7644	39.1994	56.066	48.1825	34.1673	65.9438	63.7259	41.8272
5.17233	29.4334	44.3432	29.3216	58.1907	61.974	37.9507	42.5913	39.4975	60.7626	30.533	60.2967	41.0817	34.0928	70.5844	18.0647	49.748	39.7771	46.3001	29.2284	55.861	32.024	64.08	56.2524	33.5336	59.458	22.0904	69.8762	31.9495	34.0928	29.6757	58.7684	48.928	16.9092	65.161	41.734	43.8587	27.2715	45.4242	56.4574	55.656	30.4585	57.9484	37.4475	47.0643	40.3176	26.3583	63.5768	54.221	39.7212
5.18504	25.6687	36.7206	23.1527	53.1214	51.9099	31.7258	40.7649	26.6565	56.3642	21.084	56.0847	29.8435	32.9745	62.9059	16.0706	42.5913	34.4655	37.0933	22.519	51.7422	21.494	61.4708	45.5733	35.211	50.0462	21.8481	59.5885	26.6192	29.0048	23.5627	51.2949	40.9513	23.6373	59.458	31.7817	43.9332	18.4375	43.8773	46.6729	50.2512	31.6326	46.0392	35.6396	38.5284	33.2727	19.5371	61.0235	45.1633	38.4911
5.19775	24.2523	29.9739	18.8289	48.6111	42.405	25.8737	39.5535	14.766	51.8913	12.7345	51.3881	19.0152	33.3473	55.1342	18.1766	36.0869	30.1044	29.6385	16.1078	48.052	12.4736	58.6939	35.1178	37.2424	40.7835	22.1836	50.0276	22.8545	24.215	21.5872	43.43	33.8691	31.4276	53.9041	21.8295	46.2256	9.80845	43.6909	37.3729	44.6414	32.6763	34.6519	33.3659	30.7753	27.2343	14.3373	58.1348	36.9629	37.6152
5.21046	24.5132	24.2523	16.5738	44.3432	33.7946	20.8603	38.6775	4.1241	47.1388	5.80145	46.0578	8.96978	34.13	47.5116	21.5872	30.5703	26.7124	24.1591	10.2185	44.4737	7.982	55.5442	25.3333	38.808	31.9681	21.9786	41.529	20.9349	19.4998	23.19	35.2669	27.8306	38.4725	48.5366	12.7159	49.3753	3.34133	44.1382	28.8371	38.8452	32.7322	24.5878	30.3094	23.9727	22.2395	11.6163	54.7614	29.9553	36.5156
5.22318	25.3705	19.6303	15.9401	40.0567	26.3583	17.5988	37.8388	5.14915	41.939	1.92491	40.0194	0.489839	34.4469	40.243	24.5319	26.2465	24.3268	20.4503	5.13051	40.8394	11.2435	51.8727	16.5551	39.4603	23.9168	20.7299	34.5214	20.5435	15.0082	26.2465	27.0479	22.8359	44.0823	43.3927	7.51607	52.2827	8.55976	44.4737	21.4194	32.9186	31.4463	17.1329	26.3769	18.2325	18.102	11.5231	50.829	24.42	34.8755
5.23589	25.911	16.2197	16.0333	35.5092	20.2639	17.2261	36.7579	12.8836	36.1801	4.70185	33.3286	7.6279	33.8132	33.6455	26.3397	23.1713	22.9477	17.8784	2.57721	36.9629	16.7974	47.6793	9.28661	39.0875	16.7974	18.3629	29.1912	20.9908	11.5603	29.0793	19.1084	18.7543	48.0334	38.5843	11.4299	54.2769	16.1078	44.1941	15.5301	26.9361	28.8184	14.2627	21.7922	13.5732	14.5796	12.8277	46.3933	20.4689	32.49
5.2486	25.6501	14.0764	16.0706	30.6449	15.6046	19.6116	35.3601	19.0525	29.8621	7.1806	26.1533	13.7409	32.024	28.0729	26.8988	21.1585	22.5004	15.6792	4.90686	32.8068	21.7363	43.0573	4.42229	37.7084	10.964	15.0641	25.6501	21.5685	11.0571	30.999	11.9704	15.3437	50.2326	34.3164	18.2884	55.0969	23.19	43.0013	11.6535	21.0094	25.1282	16.2569	16.9092	9.95755	11.3367	14.2441	41.5476	17.9716	29.3775
5.26132	24.3082	13.2004	15.6605	25.4451	12.3058	23.4695	33.6268	23.7491	23.1527	8.46657	18.7543	18.307	29.1353	23.8796	26.3583	19.9657	22.8359	13.3495	7.70244	28.427	25.5196	38.2489	4.32911	35.4719	6.93832	11.4672	23.7677	21.7735	14.1509	31.8749	7.0315	12.4177	50.7544	30.8685	24.6623	54.7055	29.4334	40.8022	10.1253	15.3996	20.8044	20.3012	12.6227	7.25515	8.24292	15.1201	36.497	16.6483	25.706
5.27403	21.9599	13.3868	14.766	20.0589	10.2744	27.5324	31.7445	27.0665	16.406	8.80204	11.4299	21.3822	25.3705	21.2703	24.9978	19.3507	23.7305	10.7589	9.77118	23.9541	28.017	33.5895	6.30465	32.6577	5.68962	8.89523	23.1341	21.3822	19.0898	32.0054	7.21788	9.99482	49.7294	28.5761	29.8248	53.2518	34.6146	37.7643	10.3117	10.498	16.4619	24.5132	10.6471	5.33552	5.63371	15.3251	31.4649	15.996	21.7549
5.28674	18.6425	14.3	13.5732	14.71	9.28661	31.0176	29.9367	29.1725	10.7403	8.82068	4.49684	23.0409	21.0467	20.1335	23.0782	19.2016	24.9232	8.29883	11.0199	19.593	29.2657	29.4334	7.36697	29.508	6.77058	9.24933	23.3018	20.3385	24.3641	31.8936	10.498	8.41066	47.4184	27.5511	33.5709	51.034	38.5657	34.2232	11.0012	7.31106	12.9768	28.3711	12.2686	4.1241	5.00005	14.9337	26.7311	15.7164	17.9343
5.29945	14.6169	15.4928	12.4363	9.67799	9.15615	33.4591	28.5202	30.2535	9.0816	9.37979	1.79444	23.5254	16.667	19.9471	21.0094	19.5184	26.1719	6.97559	11.5044	15.6046	29.3216	26.0601	7.1806	26.3397	8.26156	12.2499	23.9355	18.6611	29.2098	32.0427	13.5173	8.16838	44.0823	27.6443	35.8447	48.313	41.1376	30.6262	11.4485	7.3297	11.374	31.9122	16.0519	3.58362	7.12469	14.2441	22.5377	15.6233	14.6541
5.31217	10.1626	16.667	11.7654	5.39143	9.65935	34.6519	27.6256	30.6076	12.809	11.1317	7.14333	23.1713	12.9395	20.003	19.0339	20.413	27.3647	7.79563	11.2808	12.194	28.3152	23.6	5.93191	23.4136	9.21206	16.0519	24.8487	16.5179	33.1982	32.8813	15.3996	9.19342	40.1312	28.4084	36.7206	45.4055	42.2745	27.5697	11.3926	9.67799	11.8585	35.2483	20.2826	3.50907	10.3117	13.7223	19.2016	15.6978	12.3617
5.32488	5.61508	17.5802	11.8772	3.06178	10.498	34.5587	27.3647	30.4958	18.2884	14.0577	11.3926	22.3513	10.7589	19.7048	17.3565	21.8667	28.3525	10.088	10.4608	9.49162	26.3583	21.904	3.95636	20.9535	9.39843	19.6303	25.8737	14.0577	36.1242	34.3909	15.9774	10.8521	35.9751	29.2843	36.3851	42.4981	41.9204	25.5383	10.964	12.3804	13.3682	38.5657	24.1032	3.58362	13.4613	13.9832	16.8906	15.9215	11.2622
5.33759	1.62671	18.0834	12.7718	4.29183	11.3553	33.31	27.5324	30.2908	23.6186	17.7293	14.4678	21.5126	10.703	18.6798	16.0146	23.805	29.1539	12.6972	9.21206	7.44152	23.6	20.618	2.27901	19.1271	8.74613	22.4818	26.8988	11.5044	37.8575	36.3106	15.3996	12.5108	32.0986	29.7689	35.0992	39.6839	40.1685	24.6996	10.5912	14.6914	14.8219	41.8831	27.1783	3.52771	16.1078	15.381	15.6605	16.2756	11.1876
5.35031	3.21087	18.0834	14.2068	6.34193	11.9704	31.2226	27.8306	30.3839	28.1475	21.7363	16.3501	21.1026	12.1008	16.7229	14.8778	26.0042	29.8621	14.971	7.66517	5.876	20.1894	19.2389	3.50907	18.0461	7.27379	24.4387	27.8306	9.06296	38.4539	38.0998	14.1323	13.7595	28.9489	29.508	33.1982	36.9256	37.1306	24.7741	10.8335	16.3128	15.5674	45.1633	29.4148	3.26679	17.9716	17.8784	15.2878	16.7229	11.7654
5.36302	6.30465	17.6734	15.8842	8.07519	12.1008	28.7625	27.9238	31.1108	31.614	25.7433	17.1142	21.4754	13.7968	13.8155	13.7409	28.2593	30.5517	16.6483	5.98782	4.85095	16.4247	17.4311	6.19283	17.7106	5.27961	25.4824	28.5761	6.95696	38.1184	39.3112	13.0886	14.3932	26.8988	28.2966	31.0735	34.1859	33.1423	25.1655	12.0822	17.2447	15.3251	48.2757	30.8499	3.08041	18.8661	21.1212	15.4742	17.1515	12.7345
5.37573	8.59703	16.9651	17.5988	9.52889	11.5976	26.582	27.5138	32.6763	33.8877	29.5639	16.9838	22.8172	15.1387	9.95755	12.4922	30.328	31.3531	17.7106	4.32911	4.9255	12.5668	15.0269	8.87659	18.1766	3.91909	25.706	29.1166	5.44734	37.112	39.4975	13.5173	14.4305	26.0042	26.0415	29.2098	31.2785	28.5948	25.2214	14.3559	17.5802	14.0764	51.0526	31.614	3.60226	18.717	24.7182	15.9215	17.5056	14.1509
5.38845	9.97619	16.2569	19.2389	11.0571	10.4421	25.2587	26.4329	35.1178	34.9687	33.0304	16.201	24.9792	15.8283	5.37279	11.0758	32.1172	32.3781	18.2698	3.13632	6.71467	9.04432	12.0822	11.1131	19.3321	5.50325	25.2214	29.508	4.7764	35.7887	38.5098	16.0706	14.0205	26.1347	22.78	27.9425	28.1288	24.1405	24.4946	17.2633	17.4683	11.8958	53.345	31.9495	5.22369	17.5429	28.3152	16.4247	17.7293	16.0892
5.40116	10.5353	15.8655	20.7671	12.9581	8.76477	25.1282	24.625	38.2489	34.9501	36.1056	14.971	27.7747	15.8842	2.01809	9.49162	33.515	33.6268	18.5307	3.19224	9.82709	6.71467	9.04432	12.7718	21.1399	9.2307	24.2523	29.8435	4.81367	34.4655	36.2547	20.2267	13.5359	26.8429	18.6239	27.4765	24.6996	20.6926	22.6868	20.3385	17.2261	8.98841	55.0596	32.1172	7.60926	15.4369	31.6513	16.872	17.8784	18.6239
5.41387	10.6658	16.0333	22.2022	15.381	7.06878	26.0042	22.0904	41.7527	33.9809	38.7334	13.6104	30.9058	15.4183	6.58421	7.96337	34.4655	35.0992	18.717	4.59003	13.685	6.6774	7.14333	13.7223	23.4509	13.6664	22.985	30.2908	5.27961	33.4218	32.8068	25.091	13.4427	27.6815	13.7595	27.7561	21.0281	19.2575	19.7421	23.2459	17.1142	5.74554	56.122	32.3409	10.3676	12.5854	34.54	17.2447	18.0088	21.6058
5.42658	11.0385	16.7788	23.5068	18.2511	6.36056	27.2902	18.978	45.2937	32.2663	40.8581	12.3617	34.13	14.7473	12.4177	6.77058	34.9687	36.6274	19.0339	6.58421	17.8038	8.41066	8.1311	14.0018	26.0415	18.2325	21.6431	30.9803	5.83872	32.7136	28.4829	30.0298	14.1509	28.3152	8.41066	28.4643	17.2074	20.1894	15.7537	25.706	17.3565	3.28542	56.4947	32.8068	13.2004	9.21206	36.8138	17.4683	18.2138	24.7741
5.4393	12.3431	17.8784	24.625	21.3263	7.60926	28.2966	15.5114	48.4434	30.0298	42.4236	11.2622	37.2238	14.3373	18.1393	6.30465	34.9873	37.9879	19.5371	8.82068	21.8108	10.6099	11.2622	13.685	28.6693	22.5936	20.2639	31.8936	6.39784	32.1918	23.5627	34.54	15.6605	28.5016	2.83813	29.303	13.3868	22.7613	10.964	27.5324	17.9902	4.42229	56.2338	33.4964	15.791	5.63371	38.342	17.5056	18.512	27.7934
5.45201	14.8591	18.9407	25.4824	24.2709	10.1812	28.5016	12.0263	50.8663	27.4765	43.3927	10.2744	39.9821	14.6728	23.4323	6.54694	34.5587	38.9198	20.1521	11.0758	25.3519	12.5668	14.8591	12.9395	31.0735	26.526	18.9593	32.9186	6.93832	31.614	18.512	38.3234	17.5988	28.0916	2.61448	29.8435	9.82709	25.8551	5.76417	28.5948	18.8475	7.46016	55.3765	34.2419	17.8597	2.44675	39.1062	17.2633	18.9221	30.3094
5.46472	18.1766	19.5744	25.9856	26.8615	12.9768	27.5697	9.00705	52.2081	24.8301	43.6536	9.13751	42.2186	15.996	27.9984	7.08742	33.6827	39.1621	20.7671	13.2191	28.0357	14.1509	17.9902	11.9517	32.9	29.8807	17.7479	33.8505	7.42289	30.6821	13.7782	41.1935	19.4439	27.0106	7.75836	29.8248	6.77058	28.632	1.92491	28.9489	19.593	10.3676	54.0532	34.8569	19.1643	2.35356	39.0689	16.6483	19.3134	32.0613
5.47744	21.6804	19.4812	26.0228	28.9116	15.3064	25.3333	7.19924	52.2268	22.2581	43.0759	7.53471	43.84	18.2325	31.6513	7.42289	32.3595	38.4539	21.3076	15.0641	29.5639	15.4369	20.1335	10.8894	33.8691	32.5645	16.6856	34.335	7.81427	29.1166	9.82709	43.0945	20.7112	25.2587	12.3058	29.0421	4.45957	30.6635	5.52189	28.7998	19.9098	12.5481	52.4318	35.006	19.4812	4.83231	38.3048	15.5301	19.5371	32.7509
5.49015	24.7928	18.5307	25.5383	30.3839	16.7229	21.9972	7.1806	50.7172	20.003	41.5663	5.18642	44.716	21.084	34.3164	7.1806	30.6449	36.4783	21.8295	16.4806	29.713	16.6483	21.0653	9.99482	33.6455	34.7451	15.8842	34.2419	8.03791	26.8615	6.99423	44.1569	21.0094	22.9104	16.0519	27.4393	3.3227	31.8004	9.75254	28.4643	19.4625	13.7409	50.7172	34.335	18.6425	7.1806	36.9256	13.9086	19.4066	32.2477
5.50286	26.9733	16.8533	24.5691	31.4276	16.8906	18.0647	8.61567	47.6234	18.3816	39.0689	2.01809	44.8837	24.2896	36.0683	6.11828	28.6693	33.105	22.5563	17.3565	28.3339	18.1393	20.6367	9.43571	31.9867	36.6647	15.6046	33.4777	8.05655	24.0846	5.50325	44.5855	20.0589	20.2267	18.8102	25.2214	3.65817	32.1731	12.9209	28.5575	17.9529	13.7036	49.1889	32.6018	16.611	9.26797	35.211	11.8585	18.7916	30.5144
5.51557	27.812	15.0828	23.395	32.3781	15.586	15.0641	10.7776	43.0386	17.9343	35.6583	2.78222	44.4178	27.6256	37.2611	4.1241	26.6938	28.2407	23.9168	17.7665	25.4637	20.3012	18.9407	9.49162	28.7439	38.7893	16.0892	32.3036	7.88882	21.3263	5.27961	44.716	17.7106	17.7665	20.5808	23.0036	5.24233	32.1358	14.6169	29.7316	15.2132	12.3804	48.1639	29.6012	13.5173	11.579	33.5709	9.84573	17.6174	27.6629
5.52829	27.0292	14.6541	22.6122	33.7946	12.7718	15.586	13.48	37.317	19.2575	31.5954	8.22429	43.6164	31.0176	38.4911	2.14855	25.3146	22.0904	26.3769	17.9156	21.6245	23.4136	16.5179	10.5353	23.7864	41.6408	17.5429	31.3904	7.73972	19.8539	6.50966	45.0701	14.0391	16.7042	21.3635	22.0158	8.00064	32.3036	14.5796	32.5272	11.169	9.93891	48.0334	25.1655	10.0507	14.7287	32.6577	9.26797	16.0706	24.1777
5.541	24.42	17.2074	23.19	36.2174	8.9325	20.7112	16.9092	31.2599	22.7427	27.5511	14.8591	42.8895	34.5028	40.5599	4.7764	25.296	15.3064	30.1603	18.3443	18.0461	27.5884	14.7846	12.9768	17.2447	45.6665	20.003	31.8749	8.16838	21.2517	9.60344	46.1697	9.65935	18.3816	21.3635	23.8796	12.0449	33.4032	12.7531	37.0747	6.02509	7.42289	49.0771	19.3693	8.63431	19.183	33.1609	11.6535	14.6541	21.0467
5.55371	20.0217	22.8545	26.0042	40.1126	6.86377	28.688	21.3449	26.582	28.2407	24.8114	22.519	42.8336	38.1557	44.2873	10.088	27.402	10.9826	35.2483	19.7421	17.5988	32.7695	15.8842	16.9465	9.71526	51.0899	23.3577	34.9501	9.82709	26.1347	14.4491	48.4621	7.57198	23.0782	20.9908	29.2843	17.3752	36.031	9.52889	43.1318	3.39725	8.24292	51.4813	12.4736	12.2872	25.0537	35.6396	16.7042	14.3932	20.1521
5.56643	14.2441	30.533	31.4463	45.4987	11.5231	37.9693	26.9361	25.8924	35.3974	25.1096	31.0362	43.9891	42.0881	50.0649	16.5179	31.7817	15.0828	41.4358	22.6681	22.519	38.8266	20.7485	22.2954	6.6774	57.8366	27.4579	41.119	12.9395	33.72	20.7299	52.2268	12.2313	30.0671	20.9349	37.5034	23.8982	40.2617	7.0315	50.2512	10.0321	13.8155	55.1528	6.17419	19.3693	32.1731	40.1685	23.3204	16.4433	23.1527
5.57914	9.02569	39.2366	39.0316	52.1522	20.1148	47.7166	33.6268	30.6262	43.7655	29.2471	40.1498	46.7474	46.4306	57.7993	23.7491	38.0998	24.9419	48.3316	27.2715	31.4649	45.5919	28.1102	28.893	15.2505	65.5337	32.1172	49.9158	17.3379	42.9268	28.017	57.3334	20.5621	38.4352	21.9599	47.4929	31.4649	45.8528	10.4048	57.9111	18.773	21.8667	59.8494	9.36116	27.9052	40.2244	46.4306	30.9058	21.0094	29.6944
5.59185	11.0199	48.2757	48.2384	59.5885	30.2535	57.4079	41.2308	39.1621	53.0095	36.3479	49.5616	51.1085	51.1831	67.0061	31.4649	45.741	36.5529	55.5628	33.1982	42.4422	52.9163	36.6274	36.4783	26.8801	73.7714	37.1493	60.5203	22.6681	52.9723	35.9006	63.5396	30.1603	47.6234	24.6064	58.3771	39.8889	52.2268	18.4748	65.6642	28.2966	31.1481	65.1796	18.8475	37.0561	48.7975	53.8482	38.9571	27.402	38.2489
5.60456	19.8726	57.0911	58.4143	67.267	41.1003	66.6706	49.4312	49.3753	62.645	44.9955	58.9548	56.7556	56.271	77.0143	39.3484	54.0346	48.5925	62.7941	39.9262	54.221	60.5762	45.3496	44.7532	39.2739	81.9904	42.4236	72.0754	28.6507	63.2227	43.9332	70.3981	40.1498	57.1097	28.8557	69.4476	48.8348	58.7871	28.3711	73.1005	38.1743	41.0258	70.7522	29.3962	46.3188	57.4638	61.8622	47.1202	34.9128	47.642
5.61728	30.7381	65.161	69.0189	74.6474	52.0404	75.1506	57.8738	59.8121	72.2991	54.1091	67.9566	63.1295	61.5081	87.1529	47.0084	62.4959	60.3153	69.7271	46.8779	65.981	68.4039	53.6432	53.4196	51.6677	89.7062	47.6979	83.7796	34.9687	73.1936	51.6677	77.4616	49.9717	66.5029	34.2791	80.0894	58.0416	65.0305	39.013	79.8285	48.0334	51.034	76.1383	40.0753	55.3019	65.7388	69.9508	55.0037	42.9827	56.9979
5.62999	42.0322	72.0754	79.4744	81.3008	62.5332	82.5682	66.1488	69.5594	81.4686	62.9432	76.2129	69.7085	66.6333	96.7884	54.1091	70.6217	71.1622	76.0638	53.5687	77.0702	76.1197	60.9863	62.0859	63.5209	96.4343	52.7673	94.9619	41.2867	82.4377	58.7125	84.2269	59.0853	75.4301	40.2617	89.7249	67.1366	70.4726	49.748	85.5129	57.4638	60.6881	80.9467	50.3258	63.67	73.2123	77.6852	62.2909	51.2204	65.7015
5.6427	53.0282	77.4802	89.3148	86.7988	72.1127	88.6998	73.8646	78.058	89.7435	70.9199	83.3509	75.9333	71.3486	105.343	60.3153	77.9834	80.6858	81.599	59.5698	86.9666	83.4255	66.9502	70.3981	74.2746	101.82	57.352	105.138	47.3065	90.5263	64.6951	90.3399	67.0434	83.5187	46.2442	97.9252	75.7656	74.7778	59.9612	89.8926	66.0929	69.578	84.8605	59.7003	71.1063	79.4558	84.6369	68.6089	59.2157	73.2309
5.65542	63.1482	81.1331	98.0184	90.899	80.2944	93.3405	80.6858	84.8233	96.7138	77.6293	89.0539	81.3754	75.3183	112.388	65.3474	84.171	88.4762	86.0906	64.5087	95.2415	90.0417	71.2181	77.9275	83.4814	105.567	61.2472	113.804	52.7673	97.1611	69.3544	95.3719	73.4918	90.4144	51.7981	104.243	83.5746	77.6666	69.1307	92.7627	73.585	77.3311	87.6002	67.7516	77.3684	84.1337	90.4704	73.7155	66.6333	79.1389
5.66813	71.8704	82.9036	105.175	93.3964	86.7243	96.3411	86.3329	89.5944	102.025	82.7918	93.0982	85.6619	78.2443	117.569	68.9257	88.8862	94.2723	89.3708	68.0311	101.578	95.6515	73.6409	84.3573	90.7126	107.505	64.1732	120.7	57.3334	101.97	72.5413	99.0807	78.1325	95.8565	56.5692	108.437	90.2467	78.9712	76.8093	94.0487	79.6608	83.6119	88.9607	74.1628	82.27	86.9666	94.9247	77.3497	73.175	83.1273
5.68084	78.8407	82.7173	110.375	94.1605	91.0854	97.5711	90.5263	92.2223	105.361	86.1652	95.2601	88.5134	79.8471	120.625	70.9199	91.8681	97.9252	91.2904	69.988	105.734	99.994	74.1441	89.408	95.6701	107.542	65.9438	125.564	60.8744	104.765	74.1441	101.261	80.7604	99.6212	60.2594	110.319	95.4651	78.6544	82.6614	93.7132	84.0964	88.2152	88.793	78.6916	85.6806	87.8239	97.8134	79.3998	78.6171	84.9537
5.69355	83.761	80.6672	113.301	93.2659	93.1914	97.012	93.1355	92.6509	106.592	87.6934	95.4838	89.7435	80.0149	121.501	71.2367	92.9305	99.3603	91.7563	70.249	107.579	102.734	72.8023	92.7814	98.2234	105.678	66.4097	128.304	63.1855	105.417	74.2001	101.783	81.3008	101.522	62.6636	109.853	99.0062	76.6602	86.3888	91.775	86.7429	90.9736	87.0597	81.189	87.5257	86.6124	98.9876	79.7353	82.7173	84.5064
5.70627	86.4447	76.9397	113.786	90.8245	93.005	94.701	94.1232	91.0295	105.604	87.4138	93.7505	89.2589	78.5984	120.178	69.9508	91.98	98.6148	90.694	68.8512	107.132	103.74	69.7458	94.3655	98.2607	102.044	65.5151	128.882	64.2291	103.889	72.8209	100.628	79.7912	101.504	63.67	107.132	100.684	73.1377	87.8798	88.383	87.5257	91.8868	83.7423	81.5618	87.7866	83.3882	98.4284	78.3934	85.3451	81.804
5.71898	86.8547	71.8331	111.735	87.0411	90.5263	90.7313	93.5082	87.507	102.473	85.401	90.1722	87.0597	75.6351	116.786	67.1738	89.0353	95.9124	88.0848	65.8879	104.504	102.845	65.2355	94.0487	95.8751	96.9002	63.3159	127.447	64.0241	100.292	70.1371	97.888	76.3061	99.5653	63.2786	102.342	100.441	68.2361	87.1902	83.8169	86.482	90.9736	78.9712	79.9217	86.5379	78.3189	96.1733	75.5047	86.4074	77.0329
5.73169	85.0469	65.6642	107.188	82.1768	85.9415	85.2706	91.4768	82.3818	97.3288	81.86	84.9351	83.2205	71.2181	111.53	63.0923	84.2269	91.4768	83.9287	61.6013	99.8821	100.031	59.6444	91.8868	91.3463	90.5263	59.9612	124.111	62.7009	94.7196	66.3538	93.6946	71.0876	95.7261	61.5267	95.8006	98.2048	62.179	84.4692	78.3748	83.7796	88.4203	72.8955	76.4179	83.8355	71.6281	92.3154	71.2181	85.867	70.3981
5.74441	81.2077	58.843	100.292	76.5856	79.5117	78.5984	88.2712	75.952	90.489	77.0702	78.3189	77.9275	65.4965	104.709	58.0229	77.7225	85.6619	78.3189	56.2524	93.6014	95.3906	53.3077	87.9543	85.0096	83.2764	55.7492	119.134	60.4644	87.4698	61.7131	88.3084	64.5087	90.2653	58.5821	87.9171	94.1605	55.2274	79.9962	72.4295	79.6608	84.4319	65.7947	71.3113	79.8658	63.7073	87.0038	65.9065	83.8169	62.2909
5.75712	75.5792	51.7795	91.3463	70.6217	71.5349	70.9758	84.2269	68.6089	82.3632	71.2926	70.659	71.4604	58.7871	96.7138	52.264	69.8203	78.8221	71.4417	50.1953	86.0161	89.1098	46.6542	82.4563	77.3125	75.486	51.0713	112.723	57.6316	78.878	56.4388	82.065	56.9234	83.3696	54.631	79.1389	88.4389	47.7352	74.2001	66.3724	74.4796	79.3067	57.967	64.956	74.8337	54.9105	80.5367	59.868	80.3317	53.1214
5.76983	68.5343	44.8837	80.779	64.6951	62.4772	62.7941	79.8099	60.7253	73.4732	64.9001	62.3468	64.1546	51.3508	87.9171	46.2629	60.9304	71.4045	63.5023	43.8027	77.5734	81.4872	40.0567	75.6538	68.8885	67.5652	46.4865	105.212	54.5378	69.3171	50.8103	75.2624	48.7416	75.486	49.9903	69.9508	81.3568	40.0008	67.7143	60.5949	68.7207	73.3987	49.8412	57.7061	69.0003	45.7224	73.175	53.5687	75.5792	43.3555
5.78255	60.4831	38.5098	69.0748	59.1971	52.73	54.3887	75.4301	52.6554	64.4155	58.172	53.8482	56.4574	43.5605	78.7848	40.3921	51.4999	63.8564	54.7987	37.4475	68.7393	72.9141	33.8691	67.8634	60.4085	59.8494	42.5727	96.9002	51.5558	59.253	45.0142	68.3666	40.448	66.9874	44.9769	60.8931	73.2309	32.3595	61.154	55.4324	62.9618	67.0247	41.9017	50.0276	62.7009	36.6274	65.3287	47.5302	69.8017	33.5523
5.79526	51.8727	32.9745	56.8488	54.5378	42.815	46.1697	71.5908	44.7346	55.8983	51.4813	45.6106	48.8907	35.7515	69.7644	35.0619	42.0695	56.6438	45.7597	31.5208	60.0358	63.9123	28.3898	59.5698	52.5995	52.5995	39.8703	88.0662	48.9839	49.0957	39.3112	61.7131	32.4154	58.433	39.9635	52.4877	64.4901	25.091	55.3205	51.1458	57.8552	60.5576	34.801	42.349	56.3829	28.0357	57.3706	42.2559	63.26	24.1591
5.80797	43.2064	28.4829	44.7532	51.0526	33.1982	38.5098	68.5903	37.2797	48.6484	45.0514	38.1743	42.0508	28.2779	61.359	30.6076	33.2727	50.1767	36.907	26.3397	51.9659	55.0037	23.8423	51.2204	46.1324	46.0019	38.5843	79.0457	47.0084	39.2739	34.0368	55.6187	25.0164	50.4003	35.3228	45.2378	55.5815	18.5493	50.9222	47.7352	53.9787	54.3328	29.3216	35.0619	50.4749	20.3385	49.8226	38.1743	56.2524	15.7537
5.82068	35.0246	25.2214	33.5709	48.9839	24.3268	31.819	66.6333	30.4771	43.3368	39.1621	32.0986	36.5529	21.4194	54.0159	27.3088	25.911	44.921	29.0048	22.2022	45.0514	46.8033	20.3571	43.43	41.4731	40.2244	38.5657	70.2303	45.6292	30.1603	29.5639	50.2699	18.5307	43.5232	31.409	39.5907	46.9524	13.1072	48.4434	45.1633	51.6863	48.6298	26.1533	28.6134	45.4987	13.9086	43.1877	35.5651	49.1144	9.13751
5.8334	27.8866	23.2832	24.1964	48.3689	16.6856	26.4515	65.6456	24.5132	40.299	33.9996	27.8866	32.8813	15.4742	48.1639	25.2214	20.8976	41.1563	23.19	19.3134	39.7398	39.8889	17.9902	36.8324	38.5843	35.3414	39.3112	61.9554	44.6414	22.0717	26.3956	45.7224	13.1072	38.3607	28.5202	35.8074	39.0316	9.32388	47.9029	43.2436	50.9781	43.7282	25.5569	23.2645	41.9017	9.04432	38.0438	34.2791	42.1254	6.45375
5.84611	22.2954	22.7427	17.8411	49.0212	10.908	22.7427	65.366	19.4625	39.3298	29.6757	25.8365	31.1108	10.6471	44.1196	24.1591	18.8848	39.013	20.8044	17.7665	36.2174	34.7078	16.7601	32.1918	36.9629	31.409	40.1685	54.6682	43.7841	15.3623	24.9419	41.8458	8.83931	35.1737	26.7124	33.925	32.2104	7.85154	48.8162	41.7713	51.444	39.833	26.9174	19.2575	39.8889	5.95055	34.7637	33.9809	35.6396	8.63431
5.85882	18.5679	23.5441	15.4369	50.6612	7.85154	20.8044	65.4219	15.3437	39.7585	26.2278	25.7806	30.7753	7.14333	41.939	23.8423	19.2389	38.342	22.0158	17.5056	34.335	31.3344	16.611	29.9739	35.7701	28.5575	40.6344	48.6671	42.7218	10.4235	25.3519	38.398	5.91327	33.7386	25.8365	33.6827	26.8056	8.44793	50.4376	40.5412	52.4318	37.0561	29.1539	16.7229	39.2925	4.55275	33.2914	34.13	29.8994	12.0636
5.87154	16.5179	25.501	15.9215	52.8418	7.70244	20.4689	65.4219	12.0449	40.7462	23.6559	26.992	31.0735	5.09323	41.4172	23.8236	20.4876	38.7521	25.3146	18.3443	33.5895	29.4521	17.3565	30.0485	34.2419	26.8801	40.3176	44.2873	41.1935	7.96337	27.197	35.0433	5.29824	33.4032	25.5569	34.54	22.8545	9.84573	52.059	39.4975	53.2705	35.3601	31.3531	15.5114	39.5535	4.64594	33.1795	34.2232	25.1096	15.2692
5.88425	15.3437	28.3339	16.9279	55.1342	8.87659	21.2331	64.9933	9.45434	41.6408	21.8481	28.8184	31.2599	4.38502	42.0322	23.8796	21.4567	39.7771	29.0793	20.0589	33.2914	28.4829	18.7916	31.614	31.819	26.4515	39.0316	41.5476	39.0875	8.18701	29.8621	31.5022	7.38561	33.3845	25.4824	36.0497	20.2639	11.1876	53.1773	38.5843	53.4382	34.6332	32.9745	15.4183	40.1312	5.96918	33.6082	33.9437	21.4008	18.307
5.89696	14.095	31.6699	16.9838	57.1656	10.1626	22.5563	63.9123	7.40425	41.9949	20.6367	30.7753	30.794	4.45957	43.2623	23.805	21.5126	40.9513	32.3409	22.4259	32.8627	27.812	20.5994	33.7386	28.2407	27.197	36.7579	40.2058	36.2733	9.93891	32.7322	27.5697	11.0199	32.9932	25.3146	37.8016	18.7916	12.1754	53.4382	37.8202	52.5622	34.5773	33.72	16.201	40.3921	8.50384	33.9064	33.1236	18.6239	21.3076
5.90967	12.1008	35.1178	15.6046	58.6193	11.4485	23.9914	62.0672	5.74554	41.6408	19.8726	32.5459	29.4148	4.94414	44.6787	23.4695	20.5062	41.939	34.7078	25.2401	31.8936	27.1783	22.4818	35.7328	23.4323	28.8371	33.5336	39.7398	32.8254	12.1195	35.3787	23.2459	15.4369	31.8749	24.8301	39.4975	18.2698	12.7345	52.7486	37.1865	50.4749	34.9314	33.4777	17.692	39.9635	11.9331	33.5336	31.6513	16.6297	24.4946
5.92239	9.11887	38.3607	12.7718	59.2157	13.2004	25.2401	59.4767	4.38502	40.504	19.4439	33.9623	27.0852	5.68962	45.9088	22.8172	18.4748	42.4981	36.0124	28.222	30.1417	26.582	24.1591	37.1865	17.5615	30.999	29.5639	39.628	28.893	14.3932	37.4661	18.7357	20.2639	29.8248	23.9168	40.914	18.6611	12.9022	51.0899	36.6088	47.1388	35.3601	32.2849	19.7048	38.6216	15.9401	32.2477	29.5825	15.1014	27.812
5.9351	5.16778	41.0631	8.72749	58.8057	15.6978	26.0601	56.271	3.28542	38.5843	19.2202	34.9687	23.8236	6.77058	46.7288	21.8295	15.6419	42.4981	36.236	31.1667	27.4952	26.3024	25.3892	37.8761	10.8894	33.31	25.0723	39.4044	24.6996	16.611	38.8639	14.7473	25.1842	26.8988	22.5563	41.939	20.0589	12.6972	48.6111	35.9751	42.6845	35.6396	30.123	22.0345	36.2919	20.1335	29.8994	26.992	13.8341	31.0922
5.94781	2.44675	43.0013	3.8259	57.2775	19.0152	26.3024	52.6741	2.5213	35.9565	19.1457	35.4533	19.8912	8.03791	46.9897	20.4876	12.3804	41.9017	35.4905	33.8132	23.9727	26.6938	25.9856	37.727	3.84454	35.3974	20.3012	38.7521	20.5249	18.6984	39.4416	12.9209	29.8994	23.19	20.8417	42.405	22.519	12.1754	45.5546	35.0992	37.2797	35.5465	27.197	24.4573	33.0491	24.1218	26.582	24.0287	12.6599	34.0741
5.96053	7.08742	44.0078	1.51489	54.6496	22.8545	25.7806	48.9466	2.26038	32.7136	19.2016	35.3787	15.6605	9.39843	46.6542	18.8102	9.30525	40.709	33.8877	35.9751	19.7235	27.9797	25.8365	36.7392	4.04955	37.0188	15.5674	37.522	16.7974	20.5435	39.1994	14.8032	34.1487	18.9221	18.8289	42.2745	25.7992	11.3181	42.1627	33.7946	31.2413	34.9501	23.6559	26.6938	29.1539	27.607	22.5563	20.7671	11.579	36.3851
5.97324	13.4427	44.0264	6.8265	50.9594	26.8429	24.4946	45.4615	2.42811	28.9116	19.3507	34.7264	11.6908	10.6471	45.7037	16.7974	7.44152	39.013	31.5954	37.4661	14.9896	30.0671	24.8673	35.0619	10.9453	37.9693	11.1876	35.6956	13.9273	22.0345	38.1929	19.5557	37.6338	14.4118	16.7042	41.5104	29.6012	10.1626	38.7334	31.9867	24.9419	33.7386	19.7794	28.4829	24.9232	30.2348	18.1579	17.4124	10.6099	37.8202
5.98595	20.1148	43.02	11.6908	46.356	30.6076	22.4259	42.4795	2.76358	24.625	19.5184	33.4404	9.0816	11.6349	44.1569	14.6169	7.81427	36.9256	28.8184	38.2116	10.293	32.6577	23.1154	32.7695	17.3565	38.137	7.60926	33.4218	12.3804	23.0595	36.5156	25.5196	40.1871	10.0507	14.6541	40.1126	33.5336	8.76477	35.5651	29.5453	18.8848	31.8749	15.8842	29.6198	20.823	31.8563	14.0577	14.1323	9.883	38.137
5.99866	26.6751	41.0817	15.7537	41.0817	33.8132	19.7048	40.1312	3.1736	19.9844	19.6303	31.4835	9.00705	12.2872	42.0881	12.3804	9.77118	34.6146	25.7246	38.137	7.12469	35.2855	20.6367	30.0298	22.8731	37.4661	5.59644	30.8312	12.2127	23.5254	34.2978	31.6699	41.6781	6.50966	12.9022	38.1184	37.2797	7.23651	32.8813	26.5447	13.7223	29.3775	12.5108	29.8994	17.5615	32.3781	11.2994	11.1503	9.37979	37.2238
6.01138	32.7881	38.398	18.7543	35.3601	36.1615	16.5924	38.4725	3.63953	15.176	19.6116	28.8743	11.0758	12.5295	39.5907	10.3676	12.0449	32.229	22.5004	37.2797	8.26156	37.5406	17.6174	26.992	27.2343	35.9938	5.82009	28.0916	12.9954	23.4136	31.6326	37.4475	42.0322	5.24233	11.7094	35.6769	40.5412	5.876	30.7753	23.0968	10.4421	26.2838	10.4235	29.303	15.8283	31.7817	10.964	8.95114	9.11887	35.0246
6.02409	38.1743	35.1737	20.5249	29.5453	37.5034	13.6104	37.2611	4.23592	10.5912	19.388	25.6874	13.7595	12.4549	36.7952	9.06296	13.9459	29.9367	19.3507	35.7142	12.4736	39.1062	14.2441	23.8236	30.2721	33.8318	7.36697	25.4264	14.1696	22.7427	28.7066	42.4795	41.3054	6.73331	11.2435	32.9186	43.1318	5.22369	29.2843	19.5184	9.93891	22.7054	10.293	27.7934	15.9401	30.1417	12.7718	8.14974	8.98841	31.6513
6.0368	42.5354	31.614	20.9721	23.9355	37.6897	11.5603	36.2174	5.05596	7.31106	18.8475	21.9599	16.1824	12.0822	33.8691	8.98841	15.2319	27.8306	16.5179	33.6082	17.3379	39.7398	10.9267	20.674	31.9495	31.0549	9.13751	22.9663	15.3437	21.6058	25.6874	46.5238	39.5721	8.98841	11.4858	30.0112	44.8837	5.78281	28.2593	16.2756	11.4113	18.7916	11.7281	25.3892	17.4124	27.6629	15.2878	9.06296	8.9325	27.2156
6.04952	45.7969	28.1102	20.2826	18.9593	36.6833	11.3367	34.9873	6.08101	7.51607	18.0088	17.8411	17.9529	11.5231	30.9803	10.2744	15.8283	25.9856	14.3373	31.1481	21.9413	39.3484	8.26156	17.6547	32.2663	27.8866	10.7403	20.8044	16.406	20.0962	22.7986	49.3566	37.0188	10.908	12.2127	27.1411	45.8342	7.36697	27.5511	14.2068	13.275	14.7287	13.7036	22.2581	19.388	24.5505	17.5056	11.1503	8.9325	21.9599
6.06223	47.8284	24.9046	18.6425	15.0641	34.5214	12.8836	33.31	7.21788	10.7217	16.872	13.4241	18.978	10.964	28.2779	12.5295	15.7724	24.3828	13.1632	28.5761	25.9483	37.8947	7.23651	14.9337	31.3344	24.5132	12.0822	18.9407	17.3379	18.3816	20.2267	50.9222	33.8505	12.194	13.1072	24.5319	45.946	9.45434	27.0106	13.9832	14.6355	10.7589	15.4555	18.5307	21.2517	21.1958	18.9407	13.7409	9.06296	16.2569
6.07494	48.6298	22.2954	16.4806	12.6972	31.3344	15.2132	30.9617	8.37338	14.6541	15.6046	8.89523	19.2575	10.5353	25.9669	15.2692	15.176	23.0036	13.2377	26.1906	29.1912	35.4346	8.20565	12.5668	29.3216	21.1772	13.2004	17.3938	18.2325	16.6483	18.1952	51.1272	30.2908	12.7718	13.9646	22.3513	45.4055	11.6535	26.4515	15.5487	15.2319	7.31106	16.611	14.4864	22.6495	17.8784	19.4439	16.3874	9.47298	10.703
6.08765	48.2757	20.4876	14.4305	12.0263	27.3088	17.4497	27.812	9.37979	18.3443	14.4118	4.44093	18.8661	10.3862	24.1218	18.1952	14.2627	21.7735	14.4491	24.2709	31.5581	32.0986	10.2185	10.6658	26.4329	18.0834	14.1509	16.0706	19.2016	15.0455	16.8347	50.0462	26.5633	12.6227	14.6355	20.6926	44.306	13.7968	25.8551	18.102	15.0269	5.24233	16.9465	10.3489	23.4323	15.0641	18.978	18.9221	10.2744	6.8265
6.10037	46.9152	19.5744	13.275	12.5668	22.6309	18.9966	23.8609	10.1066	21.3822	13.6291	1.29124	17.9716	10.5726	22.8359	21.1026	13.2377	20.6553	16.406	23.0595	33.0118	28.0543	12.2872	9.26797	22.9477	15.5301	14.9523	14.971	20.2639	13.7409	16.2756	47.7352	22.9291	11.8585	15.0082	19.5744	42.8522	15.7537	25.2028	20.8603	14.1323	5.55916	16.3688	6.50966	23.5441	13.07	17.692	21.1958	11.5417	7.85154
6.11308	44.716	19.4439	13.5732	13.685	17.5615	19.593	19.183	10.4235	23.5441	13.6104	4.38502	16.7601	11.1503	22.1277	23.8796	12.3058	19.6675	18.6984	22.6681	33.6082	23.4882	13.9459	8.39202	19.1271	13.685	15.6233	14.1136	21.4381	12.8463	16.3688	44.3619	19.5184	10.5726	15.0641	18.9407	41.2122	17.5243	24.4759	23.3577	12.809	7.27379	14.9337	4.01227	23.0968	12.0449	15.8469	23.1154	13.2191	12.1567
6.12579	41.9204	19.9844	15.176	14.9523	12.3617	19.1271	13.89	10.2371	24.7741	14.5237	7.94473	15.4369	12.0822	21.9413	26.3769	11.6349	18.9221	21.0281	23.0782	33.3845	18.6052	14.971	8.07519	15.2878	12.6972	16.1265	13.6291	22.6868	12.4736	16.872	40.1312	16.4247	8.87659	14.7846	18.6239	39.5535	19.0898	23.7118	25.296	11.3367	9.0816	12.6972	4.60867	22.2022	11.784	13.8527	24.6623	15.1946	16.8347
6.13851	38.808	20.9535	17.4124	16.2756	7.38561	17.6361	8.20565	9.47298	25.0164	16.201	11.0199	14.2627	13.3495	22.2395	28.5389	11.2622	18.5307	23.19	24.1218	32.4527	13.6104	15.3251	8.26156	11.8026	12.4549	16.4992	13.6291	23.8982	12.6786	17.5429	35.2669	13.685	6.93832	14.1882	18.512	38.0252	20.5249	22.9104	26.582	10.1253	10.4421	9.82709	6.88241	20.9908	11.8585	12.2686	25.8365	17.4124	21.0653
6.15122	35.6396	22.2581	19.6303	17.6174	3.49043	15.381	3.1736	8.14974	24.3828	18.2884	13.5359	13.3495	14.9337	22.9477	30.2721	11.0758	18.6611	25.0723	25.5569	30.9803	8.70885	14.9896	8.85795	9.37979	12.7345	16.7415	14.1509	25.0164	13.48	18.1393	29.9926	11.2435	4.88822	13.3122	18.4934	36.7206	21.8481	22.0904	27.197	9.5848	11.2435	6.56557	9.17478	19.5744	11.8958	11.6535	26.6379	19.7048	24.5878
6.16393	32.6018	23.7864	21.494	19.0712	4.19865	12.8277	5.67099	6.3792	22.9663	20.413	15.4183	12.8277	16.7788	24.01	31.5022	10.9267	19.3507	26.6006	27.1783	29.1166	4.29183	14.0391	9.77118	8.89523	13.2936	16.8347	15.176	25.9856	14.8032	18.512	24.5319	9.06296	2.98723	12.2313	18.4748	35.7142	23.1341	21.1958	27.2343	9.84573	11.4113	3.45316	11.0758	18.1207	11.6908	12.194	27.1224	22.0531	27.3274
6.17665	29.9367	25.4451	22.8172	20.618	7.60926	11.0012	11.7281	4.66458	20.9535	22.2954	16.6856	12.7718	18.8661	25.3705	32.1918	10.6471	20.5249	27.7002	28.8184	26.9733	2.91268	12.6599	10.8708	10.5353	13.9086	16.816	16.5365	26.7683	16.5924	18.6425	19.1643	7.19924	1.81308	10.9826	18.4561	34.9873	24.42	20.1707	26.7683	10.7217	11.0758	2.91268	12.5295	16.7042	11.2062	13.5918	27.3647	24.3455	29.2471
6.18936	27.7561	27.1411	23.6	22.2208	10.8708	11.2249	17.9156	4.38502	18.5493	23.7305	17.3379	13.1259	21.1212	26.9361	32.3222	10.1439	22.0158	28.3525	30.2908	24.7555	6.15556	11.0758	12.0636	13.4241	14.505	16.7042	18.0647	27.3647	18.6798	18.4748	14.0764	5.80145	2.3722	9.64072	18.4188	34.54	25.706	18.9966	25.9669	11.8213	10.293	5.61508	13.6664	15.4183	10.5353	15.3064	27.4206	26.5447	30.4212
6.20207	26.116	28.7811	23.9355	23.7677	13.6291	13.7223	23.9168	6.45375	15.996	24.5691	17.4124	13.9832	23.4509	28.6134	31.9495	9.32388	23.6	28.5948	31.4835	22.5749	9.90164	9.75254	13.275	16.7974	15.0269	16.4992	19.6303	27.7747	20.9721	18.0461	9.41707	5.27961	3.63953	8.29883	18.3443	34.3164	26.9733	17.5988	24.9046	12.865	9.2307	8.59703	14.5982	14.3	9.7339	16.9279	27.3647	28.5948	30.9431
6.21478	24.9419	30.2535	23.9727	25.1469	15.8469	17.5243	29.5453	9.7339	13.5918	24.7555	16.9651	15.2878	25.7992	30.2908	31.1294	8.22429	25.0164	28.427	32.2663	20.5435	13.4427	9.21206	14.4305	20.208	15.4742	16.2569	21.084	28.0543	23.3391	17.4497	5.31688	5.85736	4.7764	7.10605	18.2698	34.2419	28.1661	15.9774	23.7491	13.6664	8.05655	11.1317	15.4183	13.3122	8.9325	18.2511	27.2715	30.4399	30.9244
6.2275	24.1405	31.4276	23.8796	26.1906	17.5243	21.6058	34.7078	13.3495	11.5417	24.2896	16.0519	17.077	28.0916	31.8376	29.9739	6.84513	26.0787	27.8679	32.5459	18.7916	16.7042	9.82709	15.4183	23.4509	15.9028	15.996	22.3327	28.222	25.6874	16.7415	1.86899	7.16196	5.59644	6.17419	18.1579	34.2419	29.2098	14.1696	22.5377	14.1509	6.91968	12.9954	16.2197	12.399	8.20565	19.1643	27.2343	32.0427	30.4771
6.24021	23.6	32.2104	23.8236	26.8615	18.7543	25.4264	39.2739	16.9279	9.92027	23.2273	14.7287	19.2575	30.2348	33.1236	28.6507	5.26097	26.6379	26.9733	32.1918	17.3006	19.6675	11.4113	16.2383	26.3024	16.3128	15.6978	23.3018	28.2966	27.8866	16.0146	0.974407	8.70885	6.06237	5.67099	18.0275	34.2232	30.0671	12.2127	21.3449	14.2814	6.00646	14.0391	16.9651	11.5231	7.60926	19.7235	27.2529	33.31	29.7503
6.25292	23.1341	32.49	23.8423	27.0479	19.5744	28.6134	43.1691	20.2453	8.70885	21.6617	13.1259	21.7922	32.1172	34.0368	27.2902	3.50907	26.6006	25.7619	31.1853	16.1451	22.314	13.48	16.7788	28.6134	16.7601	15.4183	23.9541	28.2966	29.8621	15.381	3.09905	10.1626	6.15556	5.65235	17.8038	34.1114	30.6449	10.1998	20.1335	14.1136	5.46598	14.2255	17.5988	10.6658	7.12469	20.003	27.3274	34.2419	28.7998
6.26564	22.6681	32.1918	23.9168	26.787	20.0589	30.999	46.3374	23.1154	7.68381	19.7048	11.3553	24.5319	33.7573	34.4841	26.0042	1.70126	25.911	24.2709	29.4894	15.2692	24.681	15.6233	17.0211	30.2535	17.2447	15.1387	24.2337	28.2034	31.5767	14.915	4.6273	11.3367	5.93191	6.02509	17.5243	33.8132	30.8871	8.26156	18.9407	13.7223	5.44734	13.5545	18.0647	9.75254	6.75195	20.1148	27.4579	34.801	27.7561
6.27835	22.0904	31.3158	24.01	26.0974	20.2453	32.4713	48.7043	25.4078	6.6774	17.6174	9.62208	27.3088	35.0805	34.4096	24.8673	0.452565	24.6064	22.4818	27.1038	14.6169	26.7311	17.5429	16.8906	31.0922	17.7852	14.8778	24.1405	27.9611	32.9559	14.6541	5.67099	12.1195	5.50325	6.60285	17.1142	33.2354	30.794	6.54694	17.7293	13.1632	6.00646	12.0822	18.2698	8.7834	6.58421	20.1521	27.5884	34.9314	26.6565
6.29106	21.3822	29.8248	24.0287	25.0723	20.1335	33.0677	50.2512	27.0292	5.46598	15.586	8.31747	29.9739	36.0497	33.7573	23.9168	2.12991	22.7054	20.413	24.1032	14.1136	28.4643	19.0525	16.3688	31.1108	18.4002	14.5982	23.6373	27.5324	33.9809	14.6169	6.36056	12.4363	5.01868	7.21788	16.5738	32.3409	30.3094	5.29824	16.5179	12.5108	7.21788	9.90164	18.0834	7.79563	6.73331	20.2453	27.7188	34.6891	25.5383
6.30377	20.4689	27.7375	23.8423	23.8236	19.7607	32.8068	50.9408	27.9611	3.99364	13.7782	7.81427	32.3222	36.6274	32.5645	23.0968	3.93773	20.3198	18.0275	20.5808	13.6477	29.8062	20.003	15.3623	30.328	19.0898	14.3	22.78	26.8429	34.6146	14.766	6.80786	12.3245	4.70185	7.70244	15.9215	31.0549	29.4521	4.64594	15.3064	11.8585	9.02569	7.19924	17.4683	6.86377	7.34834	20.3571	27.7188	34.0741	24.3828
6.31649	19.388	25.1096	23.4509	22.5004	19.1271	31.819	50.7917	28.222	2.57721	12.399	8.2802	34.2046	36.7765	30.8126	22.2395	5.68962	17.5615	15.3437	16.6483	13.1072	30.6821	20.3571	13.8714	28.7998	19.8166	13.9273	21.5685	25.7992	34.8196	15.0828	7.21788	11.784	4.72049	8.01928	15.1201	29.3589	28.2407	4.55275	14.1509	11.2435	11.374	4.2732	16.406	6.06237	8.37338	20.4876	27.5138	33.1609	23.2273
6.3292	18.1393	21.9972	22.8359	21.289	18.2698	30.2721	49.8039	27.9052	2.68903	11.5603	9.47298	35.5465	36.497	28.5761	21.289	7.3297	14.5423	12.3245	12.5108	12.4177	31.0549	20.0962	11.8585	26.7124	20.5808	13.4427	20.0776	24.3641	34.5214	15.4742	7.70244	10.8708	5.13051	8.11246	14.2255	27.2343	26.6938	4.72049	13.0886	10.703	14.1509	2.70767	14.8964	5.52189	9.7339	20.5621	27.0479	31.9867	22.0531
6.34191	16.7601	18.512	22.0345	20.3012	17.2261	28.3152	48.0707	27.1411	4.79504	11.2622	11.0012	36.2174	35.7701	25.9296	20.1335	8.82068	11.4113	9.06296	8.41066	11.4858	30.8312	19.2575	9.34252	24.2523	21.3263	12.809	18.4188	22.519	33.7386	15.8096	8.29883	9.69663	5.74554	8.00064	13.2191	24.7182	24.8487	4.83231	12.194	10.2371	17.1702	4.90686	13.0327	5.35415	11.2435	20.4876	26.2651	30.6449	20.8603
6.35463	15.3437	14.766	21.1399	19.6489	16.0706	26.1719	45.6292	26.116	7.6279	11.3367	12.4177	36.1988	34.5587	22.9663	18.7916	10.1812	8.29883	5.7269	5.0746	10.2371	29.9553	17.9156	6.43511	21.7363	22.0717	12.0263	16.7415	20.2639	32.4154	15.9774	9.02569	8.29883	6.39784	7.68381	12.194	21.8295	22.7427	4.70185	11.4858	9.90164	20.3198	8.35475	10.8894	5.50325	12.7159	20.1894	25.1282	29.2284	19.7048
6.36734	14.0205	10.9267	20.2453	19.3693	14.8405	23.9914	42.6472	25.0537	10.7776	11.6722	13.5545	35.4719	32.8813	19.798	17.3006	11.2994	5.31688	3.45316	4.64594	8.67158	28.3525	16.2197	3.58362	19.4253	22.7613	11.0385	15.2319	17.692	30.5517	15.8655	9.77118	6.84513	6.90104	7.25515	11.1876	18.6611	20.413	4.23592	11.0012	9.65935	23.3764	11.8585	8.59703	5.80145	14.0018	19.593	23.6373	27.7934	18.6239
6.38005	12.9395	7.21788	19.4253	19.4253	13.6477	21.9599	39.218	24.1777	14.0577	12.1567	14.2255	34.1114	30.8126	16.5179	15.8655	12.2499	2.94995	5.05596	7.38561	6.75195	26.0415	14.3932	3.21087	17.6361	23.3577	9.90164	14.1509	14.9523	28.1661	15.3437	10.4421	5.44734	7.1806	6.78922	10.293	15.2692	17.9529	3.45316	10.7962	9.51025	26.1906	15.1573	6.30465	6.09964	14.971	18.6984	21.8854	26.4515	17.7665
6.39276	12.2313	4.16137	18.773	19.7607	12.5668	20.1894	35.4905	23.6559	17.3379	12.7718	14.4305	32.1918	28.3898	13.2563	14.6541	12.9954	2.70767	8.87659	10.8708	4.49684	23.0222	12.7531	6.36056	16.4992	23.8423	8.65294	13.7036	12.4549	25.296	14.3746	10.908	4.45957	7.1806	6.39784	9.5848	11.784	15.4369	2.40947	10.8708	9.43571	28.5389	18.1207	4.44093	6.24874	15.5487	17.4497	19.9844	25.2401	17.2074
6.40548	12.0076	3.49043	18.3257	20.2826	11.6535	18.717	31.6699	23.6745	20.5808	13.5732	14.1696	29.8621	25.6687	10.1253	13.9832	13.5359	4.68321	13.1072	14.3	2.01809	19.3321	11.7281	10.3117	16.0146	24.1964	7.34834	13.9646	10.8708	21.9972	12.9209	11.1131	4.32911	6.95696	6.2301	9.21206	8.33611	12.9395	1.19805	11.2622	9.41707	30.3467	20.618	3.80727	6.26738	15.6792	15.8655	18.1579	24.1964	17.077
6.41819	12.2686	5.44734	18.0834	20.8976	10.964	17.6174	27.8866	24.2337	23.7305	14.6169	13.5918	27.3088	22.7986	7.34834	13.9832	13.9273	7.12469	17.3565	17.487	1.30988	15.0641	11.7281	14.3	16.0146	24.3455	6.13692	14.8964	10.964	18.3816	11.0385	10.9826	5.31688	6.64012	6.34193	9.17478	5.18642	10.5726	0.843946	11.9145	9.36116	31.4276	22.6122	4.85095	6.13692	15.3437	13.9832	16.667	23.3391	17.3752
6.4309	12.9209	7.83291	18.0275	21.5872	10.5167	16.8347	24.3268	25.2401	26.7311	15.9587	12.9581	24.7741	19.8912	5.29824	14.6355	14.1696	9.52889	21.4381	20.3758	4.14274	10.3676	12.8277	18.0834	16.2197	24.2896	5.13051	16.2756	12.8836	14.5796	8.91386	10.5353	7.12469	6.49102	6.75195	9.49162	3.00586	8.50384	2.12991	12.809	9.24933	31.7258	24.0659	6.75195	6.06237	14.5796	11.8585	15.7724	22.6868	18.0647
6.44362	13.7595	9.883	18.1393	22.2954	10.293	16.2756	21.1399	26.5447	29.508	17.6361	12.6599	22.5377	17.1329	4.57139	15.7164	14.3559	11.8399	25.2214	22.9291	7.23651	5.50325	14.7287	21.4754	16.5179	23.9914	4.55275	17.8784	15.9028	10.7776	7.0315	9.86436	9.39843	6.80786	7.36697	10.0135	3.39725	6.91968	3.60226	13.8714	9.0816	31.2413	24.9605	8.85795	6.26738	13.4054	9.62208	15.6233	22.1836	18.9966
6.45633	14.6169	11.3926	18.3629	23.0036	10.3117	15.8655	18.4748	27.9984	31.9867	19.5371	13.0513	20.879	14.6914	5.27961	16.9838	14.5423	14.0018	28.5761	25.1469	10.3862	2.12991	17.077	24.3455	16.872	23.4136	4.49684	19.5744	19.3507	7.27379	6.34193	9.17478	11.9331	7.81427	8.1311	10.6471	5.20506	6.02509	5.00005	15.0269	8.80204	29.9553	25.3146	10.9826	6.95696	11.8958	7.36697	16.1265	21.7922	20.003
6.46904	15.3623	12.3245	18.6798	23.6932	10.5167	15.5114	16.4247	29.4707	34.1114	21.6431	14.3	19.9844	12.8277	6.62149	18.2138	14.7473	15.9215	31.4276	26.9733	13.48	5.7269	19.5557	26.5633	17.3193	22.5563	4.88822	21.2331	22.7427	4.73913	7.55335	8.80204	14.6355	9.45434	8.95114	11.2249	6.93832	5.85736	6.21147	16.201	8.44793	27.9611	25.2214	13.0141	8.14974	10.1066	5.4287	17.0211	21.5126	20.9535
6.48175	15.8842	12.6599	19.0525	24.3455	10.8894	15.0828	15.1014	30.8312	35.8447	23.805	16.2942	20.0403	11.7467	7.982	19.2575	15.0082	17.5429	33.6827	28.3898	16.3874	10.498	21.9413	28.0543	17.9902	21.4008	5.52189	22.78	25.8178	4.53412	10.0507	9.15615	17.4124	11.5417	9.82709	11.6722	8.20565	6.13692	7.1806	17.3565	8.1311	25.3333	24.7182	14.971	9.71526	8.18701	4.2732	17.9156	21.2517	21.7176
6.49447	16.1451	12.4177	19.4066	24.886	11.3181	14.5423	14.4305	32.0054	37.0747	25.9483	18.7357	20.9162	11.6722	9.10024	20.0589	15.2692	18.7916	35.2855	29.3589	19.0152	15.0082	24.1591	28.8371	18.9593	19.9657	6.24874	24.1964	28.3525	6.21147	12.9022	10.4048	20.1707	13.89	10.7403	11.9517	8.85795	6.49102	7.87018	18.4002	7.982	22.2208	23.9727	16.872	11.4485	6.19283	4.42229	18.5307	20.9908	22.2022
6.50718	16.0706	11.6908	19.7235	25.2773	11.7654	13.8714	14.3932	32.9745	37.8016	27.9611	21.3449	22.4259	12.4549	9.90164	20.618	15.5114	19.5744	36.1988	29.8435	21.2703	19.0712	26.0974	28.893	20.2267	18.2884	6.97559	25.4824	30.2348	8.18701	15.6419	12.3617	22.8359	16.2942	11.6908	12.0263	8.9325	6.65876	8.26156	19.3507	8.18701	18.7916	23.0968	18.6984	13.1818	4.25456	5.48461	18.6798	20.6926	22.3699
6.51989	15.6233	10.5539	19.9471	25.4824	12.1567	13.0513	14.8219	33.6455	37.9693	29.713	23.805	24.3641	13.9273	10.293	20.9349	15.7164	19.8726	36.4038	29.8062	23.0409	22.519	27.7561	28.2779	21.6804	16.4433	7.68381	26.582	31.3904	9.78981	17.9716	14.6914	25.2587	18.6425	12.7159	11.9704	8.41066	6.49102	8.31747	20.1521	8.85795	15.2692	22.2581	20.4876	14.766	2.5213	6.73331	18.2325	20.3758	22.2022
6.53261	14.8591	9.11887	20.0403	25.4451	12.4177	12.1195	15.6046	34.0182	37.5779	31.0922	25.9856	26.4515	15.8469	10.3117	21.084	15.791	19.6489	35.9378	29.2284	24.2896	25.3146	29.1353	27.1038	23.1713	14.5423	8.4293	27.5324	31.7631	10.7776	19.7235	17.1329	27.4206	20.8044	13.7782	11.8958	7.42289	5.89463	8.09383	20.823	9.99482	11.8585	21.5685	22.2208	16.0519	1.44034	7.77699	17.1329	20.0403	21.7735
6.54532	13.7409	7.46016	19.9471	25.1096	12.4922	11.1317	16.5738	34.0555	36.6461	32.0054	27.7375	28.6134	18.0275	10.0321	21.1026	15.7724	18.9034	34.8196	28.1288	24.9046	27.4579	30.2348	25.501	24.5505	12.7345	9.24933	28.3339	31.3904	11.0944	20.8044	19.4439	29.2471	22.6681	14.8964	11.9145	6.19283	4.83231	7.57198	21.3449	11.4858	9.00705	21.1585	23.8423	16.9465	1.75717	8.4293	15.381	19.7607	21.1958
6.55803	12.2872	5.70826	19.6489	24.4759	12.3245	10.1439	17.6361	33.7386	35.1737	32.3781	29.0421	30.7381	20.3571	9.56617	21.0281	15.6419	17.6547	33.1236	26.5447	24.8673	28.9675	31.1108	23.6186	25.6501	11.2994	10.1812	28.9302	30.328	10.7217	21.1772	21.4008	30.7194	24.1777	16.0706	12.1567	5.22369	3.34133	6.78922	21.7176	13.1259	7.36697	21.0467	25.4078	17.4124	2.63312	8.61567	13.1632	19.6303	20.6553
6.57075	10.5539	3.91909	19.1457	23.6	11.8958	9.21206	18.6798	33.0491	33.2354	32.1172	29.918	32.7509	22.724	9.04432	20.9162	15.4369	15.9401	30.9617	24.5505	24.1218	29.9367	31.7631	21.6431	26.3397	10.5167	11.2622	29.2843	28.6693	9.7339	20.8603	22.9104	31.819	25.2773	17.2447	12.6599	5.29824	1.4217	5.80145	21.9413	14.7287	7.49744	21.3076	26.8242	17.4124	3.37861	8.37338	10.6844	19.7794	20.3571
6.58346	8.52248	2.2231	18.3816	22.4631	11.1876	8.50384	19.6489	31.9867	30.9058	31.204	30.3653	34.6146	25.0537	8.63431	20.7112	15.2319	13.8341	28.4643	22.2208	22.6868	30.4771	32.2477	19.798	26.6006	10.6285	12.5481	29.3589	26.582	8.4293	19.9285	23.8609	32.6018	25.911	18.4188	13.3868	6.77058	0.937132	4.70185	22.0158	16.1824	8.98841	21.8481	28.0543	17.0211	3.91909	7.77699	8.39202	20.3385	20.4689
6.59617	6.2301	1.21669	17.3938	21.1585	10.2744	8.11246	20.5435	30.533	28.2966	29.6198	30.533	36.2919	27.2715	8.50384	20.4317	15.1573	11.3926	25.8365	19.7048	20.618	30.7194	32.6018	18.307	26.3956	11.5976	14.0018	29.0607	24.215	7.29243	18.5307	24.1777	33.1423	26.116	19.5744	14.2441	9.13751	3.41588	3.73272	21.9413	17.3006	11.0385	22.6122	29.0421	16.2569	4.25456	7.06878	7.0315	21.3449	21.1772
6.60888	3.73272	2.24174	16.2756	19.8353	9.21206	8.09383	21.3822	28.7439	25.5196	27.3834	30.4399	37.7643	29.3403	8.65294	20.003	15.3437	8.69022	23.3204	17.0956	17.9343	30.8312	32.8441	17.4683	25.7619	13.2191	15.6046	28.3152	21.7549	7.21788	16.7788	23.8796	33.5336	25.8365	20.674	15.0455	11.8585	6.11828	3.28542	21.7176	18.0275	13.1818	23.5254	29.7503	15.2505	4.51548	6.64012	7.3297	22.78	22.5004
6.6216	1.17942	3.975	15.1387	18.5866	8.09383	8.50384	22.2395	26.6379	22.7427	24.5319	30.2348	39.0316	31.2413	9.02569	19.4439	15.9215	5.78281	21.2703	14.5609	14.7846	30.9058	32.9745	17.4311	24.7928	15.2132	17.282	27.0479	19.4253	8.82068	14.8219	23.0036	33.925	25.2028	21.699	15.6233	14.6541	8.89523	3.80727	21.3635	18.2884	15.1946	24.5132	30.1044	14.2068	4.88822	7.05014	8.91386	24.5319	24.3455
6.63431	2.20446	5.85736	14.1136	17.5802	7.06878	9.28661	23.1713	24.2337	20.1335	21.1772	29.9926	40.0753	32.9932	9.45434	18.6984	17.0024	2.70767	20.003	12.2313	11.374	31.1108	33.0491	18.2511	23.5814	17.3752	18.9221	25.2214	17.4497	11.7094	12.865	21.5685	34.4282	24.2523	22.6681	15.8655	17.3565	11.6535	5.14915	20.9349	18.0834	17.0397	25.5383	30.0858	13.3495	5.50325	8.54112	10.8894	26.4329	26.582
6.64702	5.18642	7.79563	13.4986	16.9092	6.32329	10.3489	24.3082	21.6245	17.897	17.4124	29.7689	40.914	34.6146	9.7339	17.8225	18.6239	0.489839	19.7048	10.2185	8.11246	31.5208	33.0118	19.7607	22.2581	19.5371	20.4876	22.8359	16.0146	15.2692	11.0012	19.7048	35.1364	23.0968	23.5814	15.6792	19.798	14.3	6.86377	20.5249	17.4497	18.717	26.6006	29.6571	12.9768	6.41648	10.908	12.6599	28.2966	29.0048
6.65974	8.33611	9.77118	13.5173	16.6297	6.06237	11.5976	25.7433	18.9034	16.2569	13.4613	29.6198	41.5849	36.1615	9.7339	16.872	20.7485	3.65817	20.3944	8.61567	6.09964	32.2104	32.9186	21.7549	20.9721	21.6245	21.8481	19.8726	15.1946	19.0712	9.34252	17.5056	36.1056	21.8481	24.42	15.0641	21.904	16.7788	8.70885	20.2267	16.4619	20.208	27.6629	28.8184	13.3309	7.57198	13.8155	13.8527	29.918	31.4649
6.67245	11.4858	11.7654	14.3559	16.7042	6.39784	12.9768	27.4952	16.1637	15.381	9.60344	29.5453	42.144	37.7084	9.36116	15.9215	23.2459	6.86377	21.7735	7.49744	6.93832	33.1609	32.7136	23.9541	19.8539	23.6	22.9291	16.4247	14.9523	22.8172	7.96337	15.1014	37.317	20.7112	25.2214	14.095	23.5814	19.0339	10.5167	20.1707	15.2878	21.5126	28.6507	27.607	14.4118	8.7834	16.9838	14.3373	31.0735	33.8318
6.68516	14.5609	13.685	15.9401	17.0583	7.21788	14.3559	29.5266	13.5545	15.3437	6.39784	29.5453	42.5913	39.2553	8.50384	15.1387	26.0042	9.99482	23.4882	6.95696	9.90164	34.3723	32.4154	26.1719	19.0712	25.4078	23.6559	12.5668	15.1387	26.3397	6.91968	12.6786	38.7334	19.7607	25.9483	12.9022	24.7369	21.0467	12.1567	20.4689	14.095	22.6309	29.5639	26.0601	16.0706	9.97619	20.2826	14.0577	31.6326	35.9938
6.69787	17.4683	15.4742	18.102	17.5056	8.4293	15.7164	31.7631	11.2622	16.0333	5.26097	29.6571	42.9641	40.8208	7.19924	14.5609	28.8557	12.9768	25.2401	6.99423	13.48	35.7887	32.0427	28.2034	18.7357	27.0106	23.9541	8.50384	15.586	29.4707	6.2301	10.4235	40.2244	19.1271	26.582	11.8213	25.296	22.7427	13.5359	21.1026	13.0886	23.4882	30.328	24.2523	18.0461	11.0012	23.5627	13.0327	31.4276	37.8575
6.71059	20.1335	17.0397	20.5808	17.9343	9.86436	16.9279	34.0368	9.49162	17.3006	6.80786	29.8435	43.3182	42.3677	5.54053	14.3746	31.614	15.7351	26.7497	7.55335	17.0397	37.2984	31.5208	29.9367	18.9221	28.427	23.7864	4.85095	16.1265	32.1358	6.02509	8.59703	41.6595	18.8661	27.1597	11.3181	25.2401	24.2337	14.5982	22.1277	12.4736	24.0473	30.8871	22.2954	20.1148	11.7467	26.7124	11.4299	30.3839	39.4044
6.7233	22.4631	18.307	23.1527	18.2325	11.4672	17.9716	36.2733	8.54112	18.9034	9.37979	30.1603	43.5977	43.7841	3.78863	14.5982	34.13	18.1766	27.8679	8.54112	20.2267	38.7521	30.8871	31.2226	19.593	29.5825	23.1154	4.14274	16.667	34.2605	6.34193	7.42289	42.9641	18.978	27.6443	11.784	24.5319	25.5383	15.2505	23.395	12.3245	24.215	31.1667	20.3385	22.0158	12.1567	29.6757	9.56617	28.427	40.5785
6.73601	24.3641	19.2575	25.5942	18.3257	13.1445	18.7543	38.3048	8.4293	20.6553	11.8399	30.6262	43.8587	45.0328	3.0245	15.2319	36.236	20.208	28.5202	9.86436	22.8918	39.9821	30.123	32.0427	20.6553	30.4585	21.9413	7.3297	17.2074	35.7887	7.12469	7.06878	43.9891	19.3693	27.9984	13.3309	23.1341	26.7124	15.4183	24.7741	12.6227	23.9541	31.1667	18.5307	23.6373	12.2127	32.3595	8.1311	25.5569	41.4358
6.74873	25.7806	19.8539	27.7747	18.2138	14.8591	19.2389	40.0008	8.96978	22.4818	13.7968	31.2413	44.0078	45.946	4.45957	16.1824	37.7829	21.7735	28.632	11.4485	24.9419	40.8581	29.1912	32.3222	21.9786	31.0176	20.3012	11.3553	17.7479	36.7392	8.2802	7.36697	44.716	19.9098	28.2407	15.6605	21.0467	27.8306	15.0828	26.1347	13.2004	23.19	30.8312	17.0397	24.8301	11.8958	34.6891	8.22429	21.8295	41.939
6.76144	26.6565	20.0962	29.5639	17.897	16.5179	19.3507	41.2867	9.883	24.2709	15.176	31.9681	44.0264	46.3747	7.05014	17.3193	38.6775	22.7427	28.1848	13.1072	26.2651	41.2308	28.1102	32.0613	23.4136	31.2226	18.2138	15.2319	18.3257	37.0933	9.5848	7.982	45.0701	20.4876	28.3152	18.4561	18.307	28.9675	14.2441	27.3274	13.8714	21.8854	30.2162	16.0146	25.5569	11.2808	36.6088	10.2185	17.3193	42.144
6.77415	26.992	20.0589	30.8871	17.4124	18.0834	19.1084	42.1068	10.8708	26.0042	15.8842	32.8254	43.8214	46.3001	9.99482	18.5866	38.808	23.0782	27.2715	14.7846	26.8615	41.0258	26.8615	31.2785	24.8114	31.0362	15.791	18.7357	18.9593	36.907	10.9267	8.59703	45.0514	20.9908	28.222	21.3635	14.9523	30.1603	12.8836	28.2779	14.4864	20.0403	29.3589	15.5114	25.7619	10.5167	38.1184	13.3682	12.1567	42.0695
6.78686	26.7497	19.7794	31.6699	16.7788	19.4812	18.4934	42.4236	11.8772	27.607	15.9401	33.72	43.3555	45.5919	12.9768	19.8539	38.1743	22.7613	25.9296	16.3688	26.6938	40.1312	25.4637	30.0112	26.0042	30.4212	13.1072	21.699	19.6303	36.2174	12.1567	9.0816	44.6973	21.3449	27.9425	24.1591	11.0944	31.4835	11.0944	28.893	14.971	17.6361	28.3339	15.4742	25.4637	9.80845	39.1807	16.8906	6.50966	41.8086
6.79958	25.9669	19.4066	31.8749	16.0706	20.618	17.5615	42.2372	12.8277	29.0421	15.4369	34.6146	42.5727	44.2314	15.8842	21.0653	36.702	21.7549	24.215	17.7479	25.7992	38.5284	23.9168	28.2966	26.9174	29.3216	10.2557	24.0473	20.3012	35.0805	13.1818	9.32388	44.045	21.5126	27.4579	26.7497	6.91968	32.9186	8.96978	29.098	15.2878	14.7473	27.3088	15.8096	24.681	9.39843	39.7398	20.3571	0.583025	41.3799
6.81229	24.6437	19.0525	31.4835	15.3437	21.4567	16.3688	41.5663	13.6664	30.2721	14.505	35.3974	41.3799	42.2559	18.5679	22.2208	34.4841	20.0776	22.2954	18.8289	24.215	36.2733	22.2581	26.2092	27.4579	27.7561	7.40425	25.7433	20.8976	33.5336	13.9273	9.30525	43.1318	21.5126	26.787	28.9675	3.04314	34.4096	6.62149	28.893	15.4183	11.4485	26.3956	16.3128	23.4882	9.52889	39.833	23.4509	5.46598	40.8022
6.825	22.8545	18.8289	30.5517	14.6728	21.9413	15.0641	40.5226	14.4118	31.2599	13.3495	36.0124	39.7957	39.7212	21.0094	23.2459	31.5954	17.8597	20.2267	19.5744	22.0345	33.4032	20.5062	23.8236	27.5511	25.706	4.79504	26.8056	21.3449	31.6513	14.3559	9.04432	42.0136	21.3449	25.9296	30.7753	4.18001	35.8633	4.42229	28.222	15.4183	7.96337	25.7619	16.8533	22.0158	10.293	39.4603	26.0042	11.4113	40.1498
6.83772	20.6553	18.8289	29.098	14.0577	22.0717	13.7968	39.0689	15.0641	31.9122	12.3058	36.3665	37.8202	36.7765	23.1341	24.1032	28.1288	15.1573	18.102	19.9471	19.388	30.0671	18.7543	21.1958	27.2156	23.1713	3.15496	27.2343	21.5499	29.5266	14.4864	8.59703	40.7649	21.0653	24.9046	32.1731	8.80204	37.2052	3.28542	27.1224	15.2692	4.81367	25.5196	17.3006	20.4317	11.5603	38.6216	27.8679	17.0956	39.423
6.85043	18.0834	19.0339	27.2156	13.5173	21.7735	12.8463	37.3356	15.5487	32.2104	11.784	36.441	35.4533	33.6268	24.9232	24.8114	24.2337	12.0822	16.0333	19.8912	16.4433	26.4142	17.077	18.4188	26.4142	20.1894	3.71408	27.1411	21.494	27.2343	14.3559	8.05655	39.4044	20.7671	23.7305	33.1236	13.7782	38.3234	4.36638	25.6128	15.0641	4.14274	25.7246	17.5802	18.9221	13.1259	37.3729	28.9862	22.3513	38.6402
6.86314	15.1946	19.4066	24.9792	13.0513	21.084	12.4177	35.3974	15.8283	32.1172	12.1567	36.1988	32.7695	30.5517	26.3769	25.3519	20.0776	8.82068	14.0764	19.4439	13.3122	22.6495	15.5674	15.6046	25.2214	16.8347	5.61508	26.6006	21.1026	24.886	14.0018	7.49744	37.9507	20.5062	22.4259	33.6827	18.6984	39.1062	6.5283	23.6932	14.8405	6.93832	26.3769	17.692	17.6734	14.766	35.7142	29.3216	27.0665	37.8388
6.87585	12.0822	19.7794	22.5004	12.6227	20.0403	12.7345	33.31	15.8655	31.614	13.4986	35.6024	29.8062	27.9052	27.4765	25.6687	15.8096	5.63371	12.2686	18.5679	10.2371	19.0525	14.3187	12.8463	23.6559	13.2004	7.70244	25.7433	20.3758	22.6681	13.5173	7.06878	36.4224	20.3758	21.0467	33.8877	23.395	39.4789	8.85795	21.4567	14.5796	10.7403	27.4206	17.6361	16.8533	16.2756	33.7573	28.9116	31.1481	37.0374
6.88857	8.80204	20.0403	19.8726	12.1567	18.6239	13.7409	31.1481	15.6046	30.6449	15.5674	34.6705	26.6751	26.0601	28.222	25.7806	11.6163	3.09905	10.7217	17.3565	7.46016	15.9215	13.4054	10.3489	21.8481	9.45434	9.69663	24.6623	19.2948	20.7671	12.9581	6.86377	34.801	20.3944	19.6303	33.7946	27.7561	39.3857	11.0385	18.9221	14.3746	14.6728	28.7252	17.487	16.5738	17.5429	31.5581	27.8493	34.54	36.2547
6.90128	5.4287	20.0217	17.3193	11.6163	16.9651	15.2132	28.9302	14.9523	29.2657	17.9902	33.4218	23.4882	25.3705	28.632	25.6501	7.73972	3.06178	9.51025	15.8469	5.22369	13.6104	12.8277	8.37338	19.8539	6.02509	11.5231	23.4695	17.9343	19.4066	12.4363	6.99423	33.0677	20.5435	18.2138	33.4591	31.6699	38.7707	12.9581	16.201	14.3	18.4748	30.1976	17.282	16.7601	18.4375	29.1912	26.2465	37.2611	35.5278
6.91399	2.27901	19.6116	14.9523	10.908	15.0828	16.8906	26.7124	13.9459	27.4765	20.4876	31.8749	20.3571	25.8924	28.7066	25.2214	4.49684	5.05596	8.76477	14.1136	3.86318	12.3431	12.4736	7.31106	17.8597	4.44093	13.2191	22.2208	16.3128	18.8102	11.9517	7.46016	31.1667	20.7299	16.872	32.9745	35.0433	37.6338	14.5796	13.4241	14.4678	22.0531	31.7445	17.0956	17.2074	18.8848	26.7497	24.215	39.2925	34.8755
6.92671	2.39084	18.717	12.9395	9.92027	13.0886	18.5679	24.4573	12.5668	25.3705	22.7986	30.0671	17.3938	27.4765	28.4829	24.4946	3.1736	7.05014	8.57839	12.2499	3.37861	12.194	12.2499	7.36697	16.0146	6.34193	14.8219	20.8976	14.4864	19.0339	11.5417	8.20565	29.0793	20.8603	15.6419	32.4154	37.8388	36.0683	15.8842	10.8149	14.9337	25.4264	33.2727	17.0024	17.7479	18.8848	24.3455	21.9226	40.6903	34.3723
6.93942	5.5778	17.3006	11.4672	8.63431	11.1876	20.0589	22.1836	10.8521	23.0409	24.7555	28.0916	14.6914	29.7503	27.9425	23.4323	4.57139	8.59703	9.0816	10.3676	3.22951	12.809	12.0636	8.31747	14.5796	9.75254	16.406	19.4812	12.5295	20.0589	11.1876	9.17478	26.7683	20.8417	14.5796	31.8563	39.9448	34.13	16.9092	8.72749	15.7537	28.5575	34.7078	17.077	18.1579	18.4002	22.109	19.5371	41.529	33.9809
6.95213	8.91386	15.3996	10.6285	7.0315	9.67799	21.2331	19.8539	8.9325	20.674	26.2465	26.0415	12.3058	32.3222	27.1411	22.1277	6.65876	9.60344	10.2185	8.54112	2.78222	13.7782	11.8399	9.71526	13.7968	13.3122	18.0647	17.8784	10.5353	21.7176	10.8708	10.2557	24.215	20.5994	13.7409	31.3531	41.3613	32.024	17.692	7.75836	16.8906	31.5395	36.031	17.3006	18.2884	17.5988	20.1335	17.2261	41.8458	33.7573
6.96485	12.1381	13.1259	10.3862	5.27961	9.00705	22.0158	17.5056	6.97559	18.4748	27.2156	24.01	10.2185	34.8755	26.0787	20.5808	8.54112	10.0507	11.9145	6.97559	1.94354	14.7287	11.5976	11.2249	13.9273	16.6483	19.8353	16.0146	8.50384	23.8236	10.5539	11.374	21.4381	20.1148	13.2004	30.9244	42.0322	29.9926	18.3443	8.26156	18.2325	34.3909	37.1865	17.7479	18.0275	16.7229	18.5307	15.1573	41.734	33.7014
6.97756	15.1946	10.7217	10.5726	3.975	9.51025	22.3513	15.2132	5.35415	16.7601	27.6256	22.1649	8.29883	37.1306	24.8114	18.8289	10.0507	10.0507	14.1323	5.876	1.64535	15.4928	11.4858	12.7159	14.9523	19.593	21.7922	13.8527	6.54694	26.2465	10.2371	12.5668	18.4748	19.4998	12.9395	30.6076	41.9577	28.2779	18.9221	9.82709	19.6675	37.1493	38.137	18.4002	17.3379	16.201	17.3752	13.48	41.2681	33.7946
6.99027	17.9902	8.7834	11.0012	4.45957	11.169	22.2581	13.1632	4.72049	15.8469	27.4952	20.674	6.41648	38.9198	23.4323	17.0583	11.2435	9.80845	16.7601	5.41007	3.54634	15.9401	11.6722	14.1136	16.7601	22.0531	23.9355	11.3181	4.68321	28.893	9.93891	13.7782	15.381	18.9221	12.9768	30.4026	41.1563	27.1783	19.4998	11.8213	21.0467	39.8517	38.8639	19.2575	16.2756	16.6297	16.7042	12.3431	40.5226	34.0182
7.00298	20.5062	8.35475	11.5231	6.8265	13.5732	21.7176	11.7281	5.41007	15.9215	26.8801	19.6862	4.36638	40.1312	22.0531	15.4555	12.1008	9.56617	19.7048	5.63371	6.5283	16.0333	12.4363	15.3996	19.1084	23.9541	26.2465	8.44793	2.94995	31.6699	9.71526	15.0082	12.2499	18.6425	13.3122	30.2721	39.6466	26.8615	20.1335	13.7782	22.2022	42.4609	39.3298	20.3198	14.8964	18.4002	16.4806	11.8585	39.5721	34.2791
7.0157	22.6681	9.99482	12.0263	10.0135	16.3688	20.8044	11.4858	6.88241	16.9838	25.8737	19.2575	2.09264	40.6344	20.823	14.2627	12.7531	9.67799	22.9104	6.24874	10.088	15.7164	13.8155	16.5365	21.7735	25.2587	28.6693	5.41007	1.45897	34.5587	9.64072	16.2756	9.36116	18.978	13.9086	30.1789	37.522	27.3834	20.8976	15.4183	23.0409	44.9023	39.5162	21.5313	13.4054	21.5499	16.5924	12.0263	38.4725	34.5028
7.02841	24.4759	13.1259	12.5108	13.4427	19.3321	19.593	12.6972	8.50384	18.7916	24.5878	19.3693	1.55216	40.448	19.9844	13.7036	13.2377	10.3676	26.2651	7.05014	13.9646	15.0455	15.7724	17.6174	24.6064	25.9856	31.1481	3.13632	1.2726	37.4661	9.75254	17.5802	7.12469	20.0776	14.6728	30.0671	34.8382	28.5575	21.7922	16.6297	23.4509	47.0456	39.4044	22.8731	12.0449	25.7433	16.9279	12.8463	37.317	34.596
7.04112	25.911	16.872	12.9768	16.8906	22.314	18.1393	15.1387	9.95755	21.0281	23.1527	19.8166	4.64594	39.5348	19.7048	13.9273	13.6477	11.579	29.6757	7.81427	17.9902	13.9646	18.1207	18.5679	27.4579	26.1347	33.6082	4.29183	2.55857	40.3362	10.088	18.8848	6.2301	21.9786	15.5487	29.8807	31.7258	30.0858	22.8359	17.3006	23.4136	48.7789	39.013	24.2709	11.2249	30.5703	17.3938	14.1323	36.1242	34.4841
7.05384	26.9547	20.7858	13.4427	20.1335	25.1842	16.5738	18.3629	11.0385	23.4509	21.7176	20.4317	8.48521	37.9134	20.0962	14.8032	14.0018	13.1445	33.0491	8.46657	21.9226	12.5481	20.6553	19.4253	30.2162	25.7619	35.9565	7.59062	4.08682	43.0945	10.6471	20.1894	6.90104	24.4387	16.4992	29.5825	28.2966	31.7258	23.9727	17.4124	22.8731	49.9158	38.3234	25.5942	11.2994	35.621	17.8784	15.7724	34.9687	34.0928
7.06655	27.6443	24.5878	13.9646	23.0036	27.8493	14.971	21.904	11.6908	25.8924	20.3571	20.9721	12.7531	35.6583	21.1399	16.0706	14.3746	14.7473	36.1988	8.96978	25.6128	10.8894	23.1341	20.1521	32.7509	24.9232	38.0811	11.1503	5.63371	45.5733	11.374	21.4754	8.41066	27.1597	17.4311	29.1353	24.6996	33.1609	25.1842	16.9651	21.8667	50.363	37.4288	26.787	12.3617	40.6158	18.3443	17.5988	33.8318	33.3473
7.07926	27.9797	28.0916	14.4305	25.3519	30.2348	13.4427	25.4824	11.8958	28.2407	19.1271	21.2703	17.3565	32.8254	22.6495	17.4683	14.7846	16.2383	39.0875	9.30525	28.8557	9.0816	25.4078	20.6926	34.9687	23.6745	39.9262	14.5423	7.16196	47.6793	12.2127	22.6681	9.93891	29.8621	18.2511	28.5202	21.084	34.2046	26.3956	16.0146	20.4876	49.953	36.3665	27.7002	14.2255	45.2378	18.7357	19.5184	32.6763	32.1918
7.09197	28.0357	31.204	14.8219	27.1224	32.2849	12.0822	28.8743	11.6349	30.3839	18.0275	21.1772	22.1277	29.5266	24.4014	18.7543	15.1946	17.3938	41.529	9.51025	31.5581	7.51607	27.3088	21.0281	36.7765	22.109	41.3985	17.5429	8.65294	49.2821	13.0513	23.7305	11.1131	32.2663	18.9407	27.7375	17.5988	34.7264	27.5511	14.7473	18.773	48.6298	35.211	28.2407	16.4992	49.2821	19.0339	21.3263	31.4463	30.6449
7.10469	27.812	33.8318	15.0641	28.1848	33.9064	10.9826	31.8749	10.9267	32.3036	16.9838	20.6553	26.8988	25.8924	26.1533	19.7421	15.6046	18.1393	43.4673	9.62208	33.5895	6.75195	28.7439	21.1212	38.0811	20.3198	42.4609	20.003	10.0321	50.2326	13.8527	24.6064	11.7094	34.2046	19.388	26.8056	14.3373	34.6519	28.5575	13.3495	16.9279	46.3374	34.0555	28.3339	18.9034	52.5622	19.2389	22.9663	30.0858	28.6693
7.1174	27.402	35.9565	15.0641	28.5575	35.1364	10.2185	34.3537	9.82709	33.9437	15.9215	19.7048	31.4835	22.0717	27.7188	20.3385	15.9774	18.3629	44.7719	9.67799	34.9128	7.34834	29.6198	20.9908	38.8266	18.4375	43.0386	21.7549	11.2808	50.4935	14.5237	25.2587	11.5976	35.5278	19.6116	25.7619	11.4485	33.9623	29.3403	12.1567	15.1573	43.0759	33.0304	27.9238	21.1958	54.9851	19.3321	24.3082	28.5202	26.321
7.13011	26.8615	37.5593	14.7846	28.2593	35.9006	9.86436	36.1988	8.39202	35.2483	14.6914	18.3816	35.7328	18.1952	28.893	20.4876	16.2756	18.102	45.4055	9.78981	35.5278	9.13751	29.8807	20.5994	38.9757	16.4992	43.1504	22.7613	12.3431	50.0276	15.0641	25.6315	10.7589	36.1615	19.5744	24.6064	8.96978	32.695	29.8807	11.5603	13.7595	38.9198	32.1731	26.992	23.2459	56.4761	19.3321	25.296	26.6938	23.7118
7.14283	26.2278	38.6402	14.1323	27.3461	36.1988	9.883	37.3543	6.71467	36.1988	13.2191	16.816	39.4603	14.4305	29.5453	20.1521	16.4806	17.4124	45.3124	10.0507	35.4533	11.5417	29.5266	19.9657	38.5284	14.6541	42.7404	22.9663	13.2004	48.7789	15.4369	25.7619	9.19342	36.1056	19.3693	23.4323	6.95696	30.8871	30.123	11.8772	13.1072	33.9623	31.5208	25.501	24.9792	56.9979	19.2016	25.8924	24.5691	20.9535
7.15554	25.5569	39.2553	13.1259	25.8924	36.0124	10.2371	37.7829	4.86959	36.7206	11.4485	15.2132	42.5541	10.9826	29.6571	19.388	16.5179	16.3501	44.4923	10.5353	34.7451	14.1136	28.5761	19.0898	37.4661	12.9954	41.8645	22.3699	13.7968	46.8406	15.6233	25.5942	7.01287	35.416	19.0712	22.2768	5.35415	28.5948	30.0485	13.1072	13.4054	28.3898	31.1108	23.5441	26.3024	56.6065	18.9407	26.0601	22.1277	18.1579
7.16825	24.9046	39.3857	11.8213	24.01	35.3601	10.8335	37.4661	3.08041	36.8138	9.34252	13.7595	44.8464	8.14974	29.1912	18.2698	16.3874	15.0455	42.9641	11.2994	33.515	16.5738	27.0479	17.9902	35.8447	11.5976	40.5599	21.0281	14.1136	44.2873	15.6046	25.1655	4.42229	34.1859	18.8289	21.2144	4.14274	25.9296	29.6571	14.9896	14.6541	22.3886	30.8499	21.1958	27.1783	55.3578	18.4748	25.7806	19.388	15.5114
7.18096	24.2709	39.1248	10.3489	21.8481	34.2419	11.5603	36.441	2.01809	36.4224	6.90104	12.6972	46.3001	6.32329	28.1475	16.8906	16.0706	13.6104	40.7649	12.3804	31.8749	18.7543	25.0723	16.667	33.7573	10.5539	38.8825	19.0339	14.1323	41.2867	15.4183	24.5319	2.53993	32.5645	18.8475	20.2639	3.30406	22.985	28.9862	17.1702	16.5551	16.1451	30.6635	18.6052	27.607	53.4009	17.8038	25.1282	16.4247	13.1818
7.19368	23.6559	38.5098	8.9325	19.5557	32.7322	12.3431	34.801	2.8754	35.5651	4.21728	12.1008	46.8406	6.04373	26.582	15.3623	15.5674	12.2313	38.0066	13.7409	29.8994	20.5062	22.6495	15.1014	31.2785	9.883	36.9256	16.5738	13.89	37.9879	15.0455	23.7491	4.19865	30.7567	19.2762	19.5184	2.94995	19.9098	28.1102	19.4066	18.7916	9.90164	30.4212	15.9587	27.5884	50.8103	16.8533	24.1405	13.3122	11.2994
7.20639	23.0409	37.5593	8.01928	17.282	30.8871	13.0886	32.5645	4.66458	34.1859	1.32851	11.9331	46.4492	7.01287	24.625	13.8155	14.8778	11.1131	34.7264	15.2319	27.7188	21.6617	19.9285	13.3122	28.5202	9.47298	34.7637	13.7782	13.3495	34.596	14.5237	22.8918	7.49744	28.9302	20.1894	18.978	3.26679	16.7415	27.0292	21.4567	21.1026	3.88181	30.0298	13.48	27.1597	47.7538	15.6046	22.9104	10.1626	9.97619
7.2191	22.4072	36.3106	8.01928	15.176	28.7066	13.685	29.8621	6.5283	32.3222	1.86899	11.9517	45.1633	8.41066	22.3886	12.399	14.0391	10.3676	31.1294	16.816	25.4824	22.2395	17.0211	11.2622	25.6128	9.26797	32.4713	10.9453	12.5481	31.2972	13.89	22.0531	10.964	27.3834	21.5685	18.6798	4.10546	13.5918	25.8365	23.2086	23.3204	1.73853	29.4148	11.5603	26.3769	44.3805	14.0205	21.5126	7.14333	9.2307
7.23182	21.6617	34.8196	9.06296	13.3122	26.321	14.0764	26.8242	8.2802	30.0298	4.94414	11.9145	43.02	9.80845	20.0403	11.2249	13.0886	10.1066	27.3274	18.4188	23.2645	22.1836	14.1323	8.95114	22.6868	9.13751	30.1789	8.4293	11.5417	28.2593	13.1259	21.2703	14.1882	26.2465	23.2645	18.6052	5.24233	10.5726	24.6064	24.625	25.2587	6.6774	28.5016	10.5912	25.3146	40.8208	12.1195	20.0776	4.57139	8.98841
7.24453	20.7299	33.0863	10.7962	11.7467	23.7864	14.1882	23.5814	9.80845	27.3647	8.03791	11.5976	40.1312	10.908	17.7106	10.3676	12.1195	10.293	23.5254	19.9657	21.1585	21.4567	11.4858	6.3792	19.8726	8.98841	27.9238	6.93832	10.3303	25.5942	12.2872	20.5994	16.9651	25.6501	25.0723	18.7357	6.43511	7.83291	23.395	25.6687	26.8429	10.7962	27.3088	10.7217	24.0659	37.2052	9.84573	18.6984	3.45316	9.10024
7.25724	19.6489	31.1481	12.7345	10.5167	21.2144	13.9832	20.208	11.0385	24.4387	10.9826	10.7589	36.5901	11.579	15.586	9.82709	11.2249	10.7776	20.0217	21.3449	19.2016	20.1707	9.39843	3.62089	17.282	8.82068	25.8178	7.21788	8.95114	23.3391	11.4299	20.0776	19.0898	25.5569	26.7683	19.0712	7.55335	5.59644	22.2395	26.3397	27.9984	13.9646	25.8178	11.6722	22.724	33.6641	7.25515	17.4124	4.68321	9.51025
7.26995	18.3257	29.0234	14.6541	9.56617	18.717	13.4054	16.9279	11.989	21.4567	13.7595	9.41707	32.5459	11.784	13.7782	9.49162	10.6099	11.374	17.1702	22.519	17.4683	18.4375	8.26156	1.47761	15.0828	8.72749	23.8982	9.04432	7.42289	21.4381	10.5353	19.6862	20.3944	25.8924	28.1288	19.5557	8.50384	4.32911	21.2144	26.7124	28.688	16.0892	24.1032	13.0141	21.4008	30.3094	4.38502	16.2942	6.93832	10.2371
7.28267	16.7974	26.7683	16.3315	8.82068	16.3501	12.4549	13.8155	12.6786	18.6239	16.2942	7.51607	28.1475	11.4485	12.3617	9.2307	10.4235	11.989	15.4928	23.4695	15.9587	16.4806	8.22429	3.62089	13.4054	8.89523	22.2022	11.6535	5.82009	19.7235	9.67799	19.3321	20.8044	26.4515	29.0048	20.1707	9.21206	4.55275	20.3385	26.8615	28.893	17.1329	22.314	14.3373	20.2267	27.2156	1.34715	15.3251	9.41707	11.3553
7.29538	15.1201	24.3641	17.6361	8.26156	14.2255	11.1131	11.0385	13.1818	16.2942	18.5307	5.14915	23.5254	10.5726	11.3181	8.87659	10.8708	12.5108	15.3437	24.1218	14.6541	14.6355	9.02569	7.08742	12.4736	9.56617	20.7671	14.6355	4.16137	18.0275	8.89523	18.978	20.2639	27.0852	29.2657	20.8603	9.64072	5.74554	19.7235	26.9174	28.632	17.0583	20.5249	15.381	19.2762	24.4573	1.88763	14.4678	11.9517	12.9395
7.30809	13.4427	21.8295	18.512	7.85154	12.4177	9.43571	8.72749	13.7036	14.8405	20.5062	2.46538	18.8661	9.15615	10.5726	8.37338	11.9331	12.8463	16.6856	24.4946	13.5173	13.4241	10.1253	10.8149	12.4177	10.8894	19.5744	17.7852	2.57721	16.2197	8.22429	18.5493	18.773	27.607	28.8557	21.6431	9.77118	7.19924	19.3693	26.9547	27.9425	15.9215	18.9221	16.0333	18.6239	22.0345	5.00005	13.6291	14.4678	14.9896
7.32081	12.0263	19.1643	18.9407	7.6279	10.9453	7.51607	7.10605	14.4305	14.5609	22.2208	1.47761	14.3	7.25515	9.93891	7.66517	13.48	12.9581	19.0339	24.5691	12.4922	13.3122	11.1503	14.6355	13.275	12.9022	18.6052	21.0467	1.34715	14.1696	7.66517	17.9343	16.3501	27.8679	27.7375	22.4445	9.64072	8.57839	19.4066	27.0665	26.8056	13.8341	17.6361	16.201	18.2698	19.9098	7.982	12.7159	17.0397	17.4683
7.33352	11.2622	16.406	19.0152	7.70244	9.86436	5.54053	6.30465	15.4928	15.3996	23.7118	4.34774	9.97619	5.01868	9.34252	6.75195	15.3064	12.8463	21.8667	24.4387	11.5231	14.4491	11.8958	18.4561	14.915	15.4369	17.8225	24.3641	1.64535	11.8585	7.23651	17.0956	13.1072	27.7747	25.9483	23.2459	9.28661	9.69663	19.7794	27.3088	25.3333	10.9267	16.7042	15.8842	18.1952	18.0647	10.703	11.6908	19.6675	20.2639
7.34623	11.4858	13.5359	18.7916	8.07519	9.11887	4.04955	6.2301	16.9838	16.9838	24.9792	7.55335	6.00646	2.93132	8.65294	5.7269	17.1888	12.5108	24.7741	24.0473	10.6099	16.4806	12.2499	22.1836	17.1329	18.3257	17.1888	27.6815	2.8754	9.32388	6.99423	15.996	9.21206	27.2343	23.5814	24.0473	8.80204	10.4794	20.413	27.7002	23.5254	7.49744	16.1637	15.1387	18.307	16.3501	13.0141	10.5539	22.3327	23.3018
7.35895	12.7159	10.6285	18.4002	8.7834	8.61567	3.975	6.64012	18.8661	18.8661	26.0601	10.6099	2.50266	3.09905	7.83291	4.81367	18.978	11.989	27.4952	23.4882	9.69663	18.9593	12.194	25.706	19.7048	21.3635	16.6483	30.8499	4.14274	6.65876	6.91968	14.6169	4.81367	26.2278	20.7485	24.7741	8.24292	10.8894	21.2144	28.2034	21.4194	4.47821	15.8842	14.0577	18.5866	14.6728	14.8219	9.28661	24.9978	26.4142
7.37166	14.6169	7.85154	17.9156	9.71526	8.26156	5.35415	7.19924	20.9908	20.674	26.9733	13.3868	0.6203	5.63371	6.95696	4.40366	20.4876	11.3181	29.8248	22.7986	8.80204	21.4194	11.784	28.9302	22.4631	24.3268	16.1824	33.72	5.22369	3.975	7.05014	12.9395	1.17942	24.7182	17.6174	25.4264	7.68381	10.8894	22.0158	28.688	19.0525	5.03732	15.7164	12.7345	18.9221	12.9581	16.0333	8.03791	27.6443	29.4894
7.38437	16.7788	5.55916	17.4497	10.7776	8.01928	7.19924	7.72108	23.1527	22.1649	27.6815	15.7351	2.94995	8.67158	6.00646	4.86959	21.6431	10.6099	31.6326	22.0345	7.94473	23.5068	11.0571	31.7445	25.2773	27.0479	15.7724	36.1242	6.08101	1.47761	7.40425	11.0385	5.11187	22.7054	14.3746	25.9483	7.1806	10.4235	22.6309	29.098	16.4433	8.98841	15.5301	11.3367	19.2575	11.1131	16.5551	6.93832	30.1976	32.3968
7.39708	18.8661	4.68321	17.0583	11.8585	7.75836	8.91386	8.16838	25.1469	23.1713	28.1661	17.5802	4.86959	11.6349	5.0746	6.13692	22.3886	9.93891	32.8068	21.1958	7.16196	25.0351	10.1439	34.0741	28.0357	29.3403	15.3623	37.8947	6.62149	0.843946	8.00064	8.96978	9.80845	20.208	11.1876	26.3397	6.8265	9.51025	22.9663	29.3216	13.6291	13.7036	15.1946	10.0694	19.5184	9.17478	16.3874	6.2301	32.5831	35.006
7.4098	20.5994	5.85736	16.7229	12.865	7.46016	10.1998	8.48521	26.7683	23.6186	28.3525	18.8289	6.36056	14.3559	4.25456	7.88882	22.7054	9.43571	33.31	20.3758	6.49102	25.8551	9.15615	35.8447	30.6262	31.0362	14.9523	38.8825	6.84513	2.48402	8.82068	6.91968	14.2068	17.282	8.22429	26.5633	6.73331	8.20565	22.8918	29.3216	10.6658	18.4375	14.6169	9.11887	19.6303	7.21788	15.5114	6.08101	34.7637	37.2052
7.42251	21.7549	8.07519	16.406	13.7595	7.0315	10.8149	8.70885	27.8679	23.4882	28.1661	19.4625	7.51607	16.6297	3.60226	9.883	22.7613	9.19342	33.105	19.5744	5.89463	25.8924	8.24292	37.0002	32.9932	32.0427	14.5237	38.9571	6.73331	3.49043	9.82709	5.26097	18.102	14.0018	5.68962	26.6006	7.05014	6.62149	22.3699	29.0421	7.66517	22.8731	13.7409	8.63431	19.5744	5.54053	14.0018	6.41648	36.6833	38.9012
7.43522	22.1836	10.4608	15.996	14.5237	6.43511	10.6658	8.89523	28.3525	22.7054	27.5697	19.4998	8.57839	18.3443	3.19224	11.9517	22.7054	9.34252	32.1918	18.8661	5.31688	25.091	7.53471	37.522	35.0805	32.229	14.095	38.0625	6.30465	3.71408	11.0012	4.90686	21.289	10.4794	3.75135	26.4515	7.96337	5.18642	21.3635	28.4643	5.29824	26.7497	12.604	8.70885	19.2948	4.72049	11.9704	7.01287	38.2489	40.0008
7.44794	21.7735	12.6786	15.4369	15.2319	5.5778	9.65935	9.11887	28.1475	21.3822	26.5447	18.9407	9.80845	19.4625	3.08041	14.0391	22.8359	9.90164	30.6635	18.2325	4.68321	23.5068	7.14333	37.3915	36.8697	31.5767	13.6291	36.236	5.65235	3.06178	12.2313	6.28602	23.6373	6.99423	2.63312	26.116	9.56617	4.81367	19.9285	27.6443	5.41007	29.9367	11.2062	9.37979	18.773	5.37279	9.62208	7.60926	39.423	40.4667
7.46065	20.4689	14.5237	14.6355	16.0146	4.47821	7.75836	9.49162	27.2715	19.5557	25.1096	17.8597	11.3926	19.9285	3.34133	16.1637	23.4323	10.908	28.6134	17.7479	3.91909	21.1585	7.14333	36.6461	38.3234	30.0671	13.1445	33.6082	5.00005	1.51489	13.4613	8.70885	25.0351	4.45957	2.57721	25.6128	11.8213	6.30465	18.1579	26.6379	8.37338	32.3036	9.62208	10.6658	17.9529	7.06878	7.40425	8.05655	40.1685	40.2244
7.47336	18.2884	15.9028	13.5545	17.0583	3.1736	4.98141	10.0694	25.7246	17.4497	23.3018	16.3874	13.4613	19.8539	3.975	18.307	24.6623	12.3617	26.1906	17.4311	2.94995	18.1952	7.4788	35.3414	39.4416	27.7747	12.6227	30.3839	4.7764	1.10487	14.6355	11.5976	25.4451	5.11187	3.39725	24.9419	14.6355	9.04432	16.1637	25.5196	12.5481	33.7759	7.92609	12.5668	16.9279	9.21206	6.19283	8.37338	40.4667	39.3298
7.48607	15.3064	16.7229	12.194	18.5307	2.11128	1.66398	10.9453	23.6559	15.2692	21.3449	14.6169	16.0519	19.3134	4.96277	20.4689	26.5633	14.2814	23.6186	17.3379	1.86899	14.6914	8.14974	33.5523	40.243	24.8301	12.1008	27.0106	5.46598	4.36638	15.6792	14.6541	24.8673	8.18701	4.7764	24.1591	17.897	12.2872	14.0764	24.3828	17.1888	34.2791	6.17419	15.0455	15.6978	11.5231	7.06878	8.63431	40.299	37.7829
7.49879	11.7094	16.9651	10.6285	20.5808	2.76358	3.41588	12.1381	21.1585	13.3682	19.388	12.7159	19.0525	18.4375	6.2301	22.6495	28.9116	16.611	21.084	17.4497	1.47761	10.908	9.10024	31.3717	40.7462	21.4008	11.5603	24.0846	7.16196	8.39202	16.5551	17.7293	23.3204	11.7654	6.6774	23.2645	21.4381	15.6792	12.0636	23.3204	22.0158	33.8132	4.45957	18.102	14.3559	13.8341	9.60344	9.0816	39.628	35.6583
7.5115	7.94473	16.6483	8.91386	23.2086	4.94414	8.18701	13.6104	18.4188	12.2313	17.7479	10.8708	22.3699	17.4124	7.73972	24.8487	31.4276	19.3321	18.8475	17.8225	2.65176	7.05014	10.293	28.9302	40.9699	17.8411	11.0012	22.3886	9.56617	12.9581	17.2074	20.7671	20.8976	15.2319	9.02569	22.2954	25.1282	19.0339	10.293	22.3886	26.8429	32.434	2.94995	21.6431	12.9954	16.1265	12.7904	9.99482	38.5098	33.0491
7.52421	5.67099	15.7724	7.23651	26.3583	7.68381	13.3868	15.3064	15.6233	12.2127	16.7042	9.21206	25.8551	16.4992	9.37979	27.0292	33.7946	22.3886	17.0583	18.4748	4.47821	3.88181	11.7467	26.3769	40.914	14.6541	10.4794	22.5004	12.4177	17.8784	17.6361	23.6559	17.7479	18.3816	11.7281	21.289	28.7998	22.1277	8.87659	21.6058	31.5395	30.2162	2.12991	25.5383	11.7654	18.4375	16.0892	11.5044	36.9442	30.0671
7.53693	7.66517	14.4118	5.76417	29.8435	10.6658	18.6984	17.1329	12.9768	13.3868	16.4992	7.96337	29.3589	15.8842	11.0758	29.1353	35.6769	25.6874	15.791	19.388	6.45375	4.04955	13.4054	23.7864	40.6158	12.604	9.95755	24.42	15.5301	22.9104	17.8411	26.3397	14.0018	21.0653	14.6728	20.2639	32.3409	24.8673	7.87018	20.9721	35.9565	27.2156	2.61448	29.5825	10.7962	20.7485	19.2575	13.5918	34.9873	26.8615
7.54964	12.1754	12.7159	4.83231	33.4777	13.7595	23.8236	18.9966	10.7217	15.3064	17.0956	7.23651	32.7881	15.7537	12.6786	31.0922	36.8697	29.098	14.9896	20.4876	8.35475	7.08742	15.2505	21.2517	40.0567	12.399	9.47298	27.5138	18.7916	27.812	17.8225	28.7625	9.883	23.1713	17.692	19.2575	35.5092	27.1411	7.3297	20.413	39.9821	23.6	3.99364	33.5895	10.2557	23.1154	22.1463	16.1451	32.6763	23.5441
7.56235	17.2447	10.8335	4.70185	37.0747	16.7974	28.5389	20.7858	9.04432	17.5243	18.2325	6.99423	36.031	16.1265	14.1323	32.8441	37.1679	32.5086	14.3932	21.7922	10.0321	10.4794	17.2074	18.8661	39.2553	14.0018	9.00705	30.9803	22.0717	32.3781	17.5802	30.8312	5.65235	24.6623	20.5994	18.1952	38.2302	28.893	7.14333	19.8166	43.4673	19.5371	5.65235	37.3729	10.1626	25.501	24.6623	18.9034	30.0858	20.3385
7.57506	22.2022	9.00705	5.20506	40.3921	19.6116	32.5645	22.4445	8.07519	19.6489	19.6303	7.0315	39.013	16.8906	15.3251	34.2791	36.4783	35.7701	13.7968	23.2273	11.3553	13.6104	19.2016	16.5738	38.2302	16.5551	8.57839	34.2605	25.296	36.3665	17.1888	32.5459	2.26038	25.501	23.2645	17.0956	40.3549	30.0671	7.23651	19.1084	46.356	15.176	7.44152	40.7276	10.498	27.9425	26.7683	21.6804	27.2902	17.4124
7.58778	26.7311	7.6279	6.02509	43.2623	22.0904	35.6769	23.8423	7.73972	21.4194	20.9908	7.14333	41.6408	17.8784	16.1637	35.3228	34.7637	38.7707	12.9954	24.7741	12.194	16.3315	21.1399	14.3746	36.9442	19.3134	8.14974	36.907	28.3339	39.628	16.6483	33.8132	3.99364	25.6874	25.5383	15.9215	41.7899	30.7008	7.4788	18.2138	48.5925	10.7589	9.24933	43.4859	11.1503	30.3653	28.4457	24.2896	24.3268	14.9337
7.60049	30.6449	7.19924	6.80786	45.4987	24.0846	37.7084	24.9605	7.77699	22.6868	22.109	7.14333	43.8587	18.9221	16.5924	35.9565	32.0799	41.3799	11.9331	26.3583	12.4549	18.5493	22.9477	12.1381	35.416	21.7922	7.72108	38.6589	31.1294	42.0136	15.996	34.6519	7.51607	25.2401	27.3274	14.6541	42.405	30.8126	7.81427	17.0583	50.1208	6.60285	11.0385	45.5174	12.1195	32.7322	29.6757	26.5447	21.2517	13.1445
7.6132	33.7386	7.83291	7.46016	46.9711	25.4637	38.5471	25.7433	7.92609	23.3204	22.9291	7.0315	45.6292	19.9098	16.5924	36.0869	28.5761	43.5046	10.7217	27.9611	12.0636	20.2639	24.5505	9.80845	33.6641	23.7305	7.27379	39.3857	33.5709	43.43	15.2878	35.0619	10.7217	24.215	28.5575	13.2191	42.1813	30.4958	8.14974	15.7164	50.9408	3.56498	12.7531	46.6915	13.3495	35.006	30.4585	28.3152	18.1393	12.1195
7.62592	35.9378	9.21206	7.92609	47.5861	26.1906	38.0998	26.1347	8.01928	23.2273	23.4323	6.88241	46.9338	20.7671	16.1451	35.7328	24.42	45.0142	9.71526	29.5266	11.0385	21.4567	25.8924	7.25515	31.6699	25.0164	6.75195	39.0316	35.6024	43.84	14.5609	35.006	13.275	22.6868	29.1912	11.6908	41.0631	29.8435	8.39202	14.1509	51.0713	4.1241	14.2627	46.9338	14.8964	37.0933	30.8312	29.508	14.9896	11.8958
7.63863	37.1679	10.8894	8.26156	47.2506	26.1906	36.3665	26.1719	7.982	22.3886	23.6932	6.93832	47.7166	21.4567	15.3064	34.8569	19.8539	45.8901	9.49162	30.9803	9.39843	22.1649	26.9174	4.42229	29.4894	25.5755	6.11828	37.6338	37.1493	43.2809	13.8341	34.5587	15.0455	20.7858	29.2657	10.1066	39.0689	28.9675	8.4293	12.5668	50.5681	6.78922	15.5301	46.2815	16.7415	38.9757	30.8312	30.0671	11.8958	12.2313
7.65134	37.4475	12.5481	8.52248	46.0019	25.4451	33.4404	25.8365	7.79563	20.8044	23.8609	7.57198	48.0148	21.9972	14.1509	33.4964	15.2132	46.0578	10.5167	32.3036	7.3297	22.3886	27.5697	1.30988	27.1224	25.4078	5.41007	35.3042	38.1743	41.8272	13.1445	33.72	15.996	18.6239	28.8371	8.63431	36.2547	27.9611	8.20565	11.2062	49.4871	9.37979	16.4433	44.716	18.8848	40.6158	30.4958	29.9553	8.89523	12.8836
7.66405	36.7952	14.0205	8.87659	43.8773	24.0287	29.4334	25.1842	7.49744	18.5307	24.1964	8.95114	47.8097	22.4445	12.8277	31.6513	10.8521	45.4615	12.7159	33.4218	5.31688	22.1836	27.8306	2.18583	24.6437	24.5878	4.70185	32.1731	38.6402	39.6094	12.5108	32.5645	16.0706	16.3501	27.9425	7.66517	32.7509	26.9174	7.72108	10.498	47.8843	11.3926	16.9651	42.3118	21.2517	41.939	29.8621	29.1912	6.26738	13.6477
7.67677	35.3228	15.1946	9.41707	40.914	22.0531	24.5319	24.2896	7.16196	15.7164	24.9232	11.0758	47.1388	22.7986	11.5417	29.3589	7.36697	44.1196	15.6419	34.2605	4.68321	21.6245	27.7002	5.876	22.0904	23.2086	4.25456	28.4457	38.5471	36.8511	11.989	31.1294	15.3437	14.2068	26.7124	7.55335	28.7625	25.9669	7.08742	10.8335	45.8342	12.7345	17.077	39.1807	23.7305	42.9082	28.9675	27.7934	4.72049	14.3559
7.68948	33.1236	16.0519	10.2185	37.2424	19.6489	19.0152	23.2086	6.8265	12.5481	26.321	13.7595	45.9833	23.1341	10.5726	26.6938	5.68962	42.0136	18.8102	34.7823	6.58421	20.7485	27.1783	9.75254	19.5557	21.3449	4.57139	24.3268	37.8947	33.8318	11.579	29.4521	13.9086	12.4363	25.2028	8.48521	24.6623	25.1842	6.6774	12.2499	43.5046	13.3868	16.7974	35.4346	26.1906	43.4673	27.8866	25.8365	5.31688	14.915
7.70219	30.3839	16.5738	11.3181	32.9932	17.0211	13.2191	22.0158	6.56557	9.51025	28.5202	16.816	44.4364	23.4695	10.1998	23.6373	6.11828	39.1434	21.9226	34.8942	9.78981	19.5744	26.2838	13.7036	17.0956	19.1457	5.93191	20.0589	36.7206	30.9058	11.2994	27.6443	11.9517	11.3926	23.4882	10.1812	21.0281	24.5878	7.0315	14.4305	40.9326	13.3868	16.201	31.2226	28.4829	43.5418	26.6565	23.4136	7.51607	15.2505
7.71491	27.2529	16.7601	12.6786	28.3339	14.5423	7.73972	20.7858	6.39784	7.6279	31.5208	20.0403	42.4981	23.8423	10.5539	20.3012	7.34834	35.5465	24.7182	34.596	13.4241	18.2511	25.0351	17.692	14.8405	16.7601	8.18701	15.996	35.0992	28.5016	11.2062	25.7619	9.86436	11.3367	21.6617	12.2127	18.717	24.2337	8.52248	16.9651	38.2489	12.8836	15.3996	26.6938	30.4958	43.0759	25.3333	20.6367	10.2744	15.3437
7.72762	23.9914	16.667	14.2814	23.4695	12.5854	4.94414	19.5744	6.39784	8.24292	35.211	23.2832	40.2617	24.2523	11.5231	16.7042	8.2802	31.2599	27.0106	33.9064	17.0024	16.7788	23.5068	21.5685	12.865	14.3932	11.0944	12.3804	33.1236	27.1411	11.2622	23.8796	8.31747	12.3058	19.7048	14.2255	18.5866	24.1032	10.9826	19.5184	35.5465	12.1567	14.5796	22.0158	32.0986	42.0136	23.9355	17.5802	13.1072	15.2132
7.74033	20.7858	16.3128	15.996	18.5493	11.6163	7.81427	18.4002	6.56557	11.0385	39.4044	26.3956	37.7829	24.7182	12.809	12.9395	8.69022	26.3769	28.6507	32.7695	20.3385	15.1946	21.699	25.2401	11.169	12.1381	14.4305	9.69663	30.9244	27.1597	11.5417	22.0531	8.24292	14.0764	17.6361	15.996	20.6926	24.1777	14.0577	21.8667	32.9372	11.6535	13.9832	17.3193	33.1982	40.2803	22.5004	14.4118	15.8283	14.8405
7.75305	18.0088	15.6978	17.7852	13.7595	11.8026	12.3804	17.2261	6.90104	14.6355	43.8773	29.2471	35.1178	25.2401	14.1882	9.21206	8.72749	20.9535	29.5266	31.2972	23.2459	13.5918	19.7048	28.5948	9.78981	10.1998	18.0834	8.4293	28.688	28.632	12.0076	20.3758	9.95755	16.3315	15.4183	17.3193	24.2337	24.3828	17.4311	23.7864	30.4958	11.8958	13.7782	12.7904	33.7386	37.8947	21.084	11.2062	18.3257	14.2814
7.76576	15.9587	14.915	19.5371	9.30525	12.8463	16.6297	16.0333	7.40425	18.2698	48.4248	31.7072	32.3595	25.7992	15.4555	6.04373	9.00705	15.176	29.6385	29.5825	25.5755	11.989	17.6361	31.5767	8.69022	8.72749	21.9226	8.59703	26.6192	31.2785	12.6786	18.9407	12.7345	18.9407	13.0327	18.1393	28.3152	24.6623	20.8603	25.2028	28.3152	13.2377	14.095	8.52248	33.6641	34.8569	19.6675	8.09383	20.5062	13.6104
7.77847	14.9896	13.9832	21.2144	5.41007	14.2255	20.1894	14.7473	8.05655	21.5499	52.8418	33.6641	29.5266	26.4329	16.4619	5.01868	10.3303	9.24933	28.9489	27.8306	27.2529	10.4794	15.5674	34.1114	7.73972	7.81427	25.7992	9.54753	24.9792	34.7078	13.5359	17.8225	15.8842	21.699	10.5167	18.3257	32.2849	24.9232	24.1405	25.9856	26.4701	15.6046	14.8591	4.68321	33.0118	31.2226	18.2884	5.18642	22.3327	12.9581
7.79118	15.2505	12.9954	22.7613	2.85677	15.5114	22.8918	13.2563	8.83931	24.2337	56.9606	35.0246	26.6751	27.1224	17.1702	7.16196	13.1632	3.8259	27.4765	26.1906	28.222	9.0816	13.685	36.1615	6.90104	7.38561	29.5639	10.6471	24.01	38.4539	14.5609	17.077	18.9407	24.5505	7.83291	17.8784	35.7701	25.0351	27.1224	26.1533	25.0164	18.6425	15.9401	1.38443	31.7631	27.0479	16.9279	2.61448	23.7677	12.4736
7.8039	16.611	11.9704	24.0473	3.50907	16.4247	24.681	11.5231	9.69663	26.1906	60.5762	35.7142	23.8423	27.9052	17.5988	10.5726	17.2633	4.40366	25.3333	24.9232	28.4829	7.83291	12.1567	37.6711	6.04373	7.31106	33.0677	11.5231	23.8982	42.1813	15.7351	16.7788	21.6804	27.4393	5.16778	16.816	38.4352	24.886	29.6757	25.6501	23.9355	21.9972	17.1515	1.79444	30.0298	22.519	15.6046	0.806672	24.8301	12.2499
7.81661	18.6984	11.0199	25.0723	5.63371	16.7788	25.6501	9.49162	10.5726	27.3088	63.6141	35.6956	21.0467	28.7252	17.7665	14.1136	22.2581	9.5848	22.5936	24.1777	28.0357	6.73331	11.2062	38.6589	5.22369	7.44152	36.1801	12.0636	24.7182	45.6106	17.0024	16.9092	23.9168	30.3094	2.89404	15.176	40.1871	24.4759	31.7072	24.6437	23.2645	25.296	18.3443	4.06819	27.8866	17.7479	14.3373	1.7199	25.5383	12.4363
7.82932	21.1585	10.2557	25.7246	7.72108	16.4992	25.8365	7.10605	11.3926	27.5324	65.9624	34.9128	18.307	29.6012	17.8225	17.4311	27.7561	14.6728	19.4625	24.01	26.9547	5.82009	10.9826	39.0875	4.49684	7.68381	38.7334	12.194	26.321	48.518	18.2884	17.4683	25.5569	33.1609	2.68903	13.07	40.914	23.7491	33.1609	23.2645	22.9104	28.3525	19.4625	5.91327	25.4824	12.9581	13.2191	2.91268	25.9483	12.9581
7.84204	23.7677	9.82709	25.9669	9.56617	15.5674	25.4264	4.38502	12.1195	26.8615	67.5279	33.3845	15.7164	30.4771	17.9156	20.3198	33.4777	19.1643	16.0892	24.3641	25.3333	5.11187	11.5231	38.9943	4.04955	8.1311	40.6158	12.0263	28.5389	50.7172	19.5557	18.4375	26.5633	35.9938	4.59003	10.6099	40.6158	22.7427	33.9809	21.7363	22.8172	30.9617	20.4689	7.36697	22.985	8.41066	12.3431	3.62089	26.1347	13.7223
7.85475	26.3583	9.90164	25.7246	11.2808	14.095	24.5319	1.38443	12.6227	25.3333	68.3107	31.1294	13.4054	31.3158	18.2325	22.6309	39.1807	22.7986	12.9022	25.0351	23.3204	4.66458	12.6599	38.4352	4.18001	8.91386	41.7713	11.6535	31.1108	52.1336	20.7299	19.7421	26.9174	38.7521	6.71467	8.09383	39.3112	21.6058	34.2046	20.4503	22.8731	33.0304	21.4008	8.52248	20.5994	4.49684	11.8958	3.76999	26.2092	14.5423
7.86746	28.7998	10.6099	24.9605	13.0327	12.2686	23.3204	1.90627	12.9209	23.0036	68.2921	28.1848	11.784	32.0427	18.9966	24.2896	44.6041	25.4824	10.498	25.7619	21.0281	4.66458	14.1882	37.4102	5.00005	10.1626	42.0881	11.2808	33.8691	52.6368	21.8108	21.3263	26.6379	41.4172	8.55976	5.95055	37.1493	20.4689	33.8318	19.8166	22.985	34.4096	22.3699	9.51025	18.5679	2.68903	12.0636	3.34133	26.3024	15.2505
7.88017	30.999	11.9517	23.6559	14.915	10.4794	21.9226	5.35415	12.9581	20.0217	67.5093	24.6996	11.3181	32.6204	20.3198	25.2028	49.5989	27.1224	9.82709	26.3583	18.6798	5.33552	15.9215	35.9938	6.39784	11.8958	41.6408	11.1317	36.6088	52.2268	22.724	23.1341	25.7619	44.0078	9.92027	5.0746	34.2419	19.5744	32.9186	20.208	23.1154	35.1551	23.4695	10.4794	17.2074	4.2732	12.9395	2.35356	26.4701	15.7351
7.89289	32.8254	13.8527	21.8481	17.0583	9.51025	20.5062	8.87659	12.8836	16.4806	65.9997	20.7112	12.3804	32.9932	22.2581	25.3705	54.0346	27.7002	11.2435	26.7124	16.4992	6.71467	17.7479	34.2419	8.20565	14.0764	40.3735	11.4672	39.2553	50.9035	23.4882	25.0723	24.4014	46.4865	10.7403	6.15556	30.794	19.1643	31.5395	21.8108	23.2086	35.3042	24.7555	11.4858	16.7229	6.24874	14.505	0.862584	26.8242	15.9401
7.9056	34.1859	16.1824	19.5744	19.4253	10.1812	19.1271	12.3804	12.865	12.5295	63.8191	16.406	14.766	33.1423	24.7369	24.8114	57.7993	27.2343	14.0018	26.7683	14.7846	8.70885	19.593	32.2477	10.4048	16.5738	38.4166	12.4177	41.6408	48.723	24.0846	27.0852	22.6495	48.8534	10.964	8.39202	27.0479	19.4066	29.7503	24.4946	23.2645	34.9687	26.2838	12.5668	17.1702	7.55335	16.5738	1.19805	27.3834	15.9028
7.91831	35.0246	18.8475	16.9279	21.9972	12.5668	17.8597	15.791	13.1632	8.39202	61.0795	11.9331	17.9529	33.0863	27.6443	23.5441	60.8185	25.8178	17.3565	26.6379	13.7036	11.2062	21.4008	30.1417	12.9768	19.2389	35.9006	14.0018	43.6909	45.7969	24.5691	29.0607	20.618	51.0899	10.6471	10.964	23.3391	20.3571	27.6629	27.9238	23.2832	34.3537	27.9984	13.685	18.4002	8.01928	18.9593	3.52771	28.1288	15.7724
7.93103	35.2296	21.6804	14.1509	24.6437	16.0146	16.7042	18.9407	14.1136	4.32911	57.8738	7.51607	21.5126	32.8627	30.8126	21.6617	63.0364	23.6	20.7858	26.4888	13.3309	14.0764	23.1527	27.9611	15.9028	21.8667	32.9	16.0706	45.3496	42.2931	24.9605	30.9058	18.4375	53.1773	9.82709	13.5732	20.0776	21.8481	25.3333	31.7817	23.2832	33.6641	29.8621	14.766	20.1335	7.60926	21.494	6.11828	29.0048	15.7724
7.94374	34.7451	24.625	11.5044	27.2529	19.9098	15.6792	21.7735	15.9215	2.50266	54.2955	3.63953	25.1096	32.5272	34.13	19.2948	64.4528	20.7299	24.0659	26.526	13.5173	17.1888	24.7741	25.7806	19.1643	24.3455	29.6385	18.4561	46.5051	38.4166	25.3146	32.5086	16.2756	55.0969	8.63431	16.0892	17.8038	23.6559	22.8545	35.8074	23.2645	33.1795	31.7445	15.7724	22.0904	6.41648	23.9914	8.83931	29.9367	16.1824
7.95645	33.5895	27.5697	9.49162	29.713	23.7864	14.8219	24.215	18.512	5.65235	50.4935	3.22951	28.5389	32.2104	37.4288	16.611	65.0678	17.4497	27.0852	26.9547	14.0391	20.4689	26.2651	23.6932	22.7054	26.526	26.2838	21.0094	47.1015	34.3909	25.6874	33.7946	14.2814	56.7743	7.23651	18.4561	16.9465	25.5569	20.3198	39.7585	23.2273	33.105	33.515	16.667	24.0659	4.57139	26.321	11.5417	30.8499	17.282
7.96916	31.7258	30.4026	8.70885	31.8563	27.4206	14.1136	26.1719	21.7363	9.54753	46.6729	6.34193	31.5954	32.0054	40.5971	13.7968	64.8814	14.0577	29.7689	27.9052	14.5982	23.7677	27.5884	21.7363	26.4701	28.3152	23.0595	23.5627	47.0829	30.533	26.0974	34.6146	12.6227	58.1534	5.82009	20.6367	17.5802	27.3274	17.8038	43.5046	23.19	33.5523	35.0619	17.4311	25.8551	2.40947	28.3898	14.0764	31.6886	19.0898
7.98188	29.2284	33.0677	9.30525	33.6082	30.4958	13.6104	27.607	25.3146	13.2936	43.0013	9.60344	34.13	31.9681	43.5046	11.2062	63.9682	10.9453	32.0799	29.3962	14.971	26.992	28.7439	19.9844	30.3094	29.6012	20.1521	25.9856	46.4492	27.1597	26.5633	34.8755	11.4858	59.1598	4.70185	22.5936	19.2389	28.8184	15.3623	46.8592	23.1341	34.5587	36.236	18.102	27.3834	1.94354	30.0858	16.2942	32.3036	21.4754
7.99459	26.1906	35.4905	10.7589	34.8569	32.8627	13.2563	28.5389	28.9862	16.7415	39.7212	12.4363	36.0683	32.1358	46.0765	9.30525	62.3281	8.76477	33.9996	31.204	15.1014	29.9739	29.6757	18.4002	34.0741	30.3467	17.7293	28.1475	45.1633	24.5691	27.1038	34.5214	10.964	59.7189	4.21728	24.3268	21.3449	29.9553	12.9954	49.7667	23.0036	35.9938	36.9629	18.717	28.5202	4.45957	31.3717	18.0088	32.7136	24.1964
8.0073	22.7054	37.5965	12.4177	35.5465	34.4282	13.0513	28.9489	32.4713	19.7794	37.0933	14.7287	37.3356	32.49	48.2384	8.76477	60.073	8.31747	35.5278	33.0677	14.915	32.639	30.4399	16.9651	37.6152	30.5144	15.9215	29.9367	43.2064	22.9477	27.6815	33.4404	11.0012	59.7003	4.45957	25.7806	23.3764	30.6262	10.7217	52.1149	22.7986	37.6525	37.1493	19.3321	29.2284	7.42289	32.1918	19.1271	32.8627	26.9547
8.02002	18.9407	39.3112	13.8155	35.6396	35.0992	12.9395	28.893	35.621	22.4072	35.2855	16.4433	37.9507	32.9559	49.9158	9.75254	57.2215	9.54753	36.6647	34.7264	14.505	34.8569	31.0176	15.6792	40.7462	30.1044	14.6914	31.2972	40.6531	22.314	28.2407	31.6326	11.5231	59.0666	5.20506	26.9174	25.0351	30.8499	8.52248	53.8482	22.4818	39.3112	36.7206	20.003	29.4521	10.293	32.5459	19.5371	32.7136	29.4894
8.03273	15.0269	40.6158	14.8032	35.211	34.8569	12.9209	28.427	38.2116	24.5691	34.4282	17.6734	37.9134	33.4404	51.034	11.7467	53.8855	11.6535	37.3915	35.9006	13.9646	36.5342	31.4276	14.5423	43.2995	29.1353	13.9459	32.1172	37.5593	22.3886	28.7625	29.0793	12.2686	57.7248	6.15556	27.7188	26.116	30.6262	6.34193	54.8919	22.0531	40.8022	35.6769	20.7112	29.2098	12.9209	32.4527	19.1643	32.3222	31.5767
8.04544	11.1503	41.4731	15.3251	34.2978	33.7946	12.9954	27.6256	40.0939	26.1906	34.4469	18.4561	37.317	33.7573	51.5745	14.1323	50.0835	13.9646	37.6711	36.4038	13.4986	37.6152	31.6699	13.5545	45.1074	27.7002	13.5173	32.3595	34.0182	22.8359	29.1912	25.8365	13.0886	55.6187	7.1806	28.1661	26.5074	30.0112	4.18001	55.2274	21.5313	41.9017	33.9809	21.4194	28.4829	15.1014	31.9495	18.0088	31.6699	33.1236
8.05815	7.49744	41.8831	15.4742	33.0118	32.0427	13.2377	26.6006	41.2122	27.2902	35.1737	18.978	36.2547	33.8132	51.5372	16.5738	45.9647	16.1451	37.522	36.1056	13.3309	38.0438	31.8004	12.7718	46.0206	25.8365	13.2377	31.9867	30.1417	23.3391	29.4334	21.9599	13.89	52.7486	8.2802	28.2966	26.1906	29.0234	1.98082	54.836	20.8976	42.4981	31.6699	22.0904	27.3274	16.7788	31.0922	16.0519	30.794	33.9623
8.07087	4.21728	41.8645	15.5301	31.5395	29.8248	13.7409	25.4637	41.5476	27.8306	36.3106	19.3693	34.8382	33.5523	50.9408	18.8289	41.5476	18.0647	36.907	34.9873	13.6291	37.8016	31.8004	12.2872	45.9647	23.6745	12.9209	30.999	26.1533	23.6186	29.4707	17.5988	14.505	49.133	9.41707	28.0729	25.1469	27.7561	0.378016	53.7364	20.1707	42.5168	28.8371	22.6122	25.7806	17.9156	29.9553	13.3868	29.713	34.0741
8.08358	1.45897	41.4545	15.8096	30.0298	27.4579	14.5982	24.3268	41.0817	27.8679	37.6152	19.8539	33.2541	32.9372	49.7853	20.8417	37.0002	19.6675	35.826	33.105	14.4678	36.8883	31.7445	12.194	44.8837	21.3822	12.5295	29.3775	22.2208	23.5441	29.2471	12.9395	14.9896	44.8651	10.6844	27.5511	23.4882	26.2838	2.55857	51.9099	19.4253	41.939	25.6128	22.9477	23.9541	18.4934	28.6134	10.1253	28.4829	33.4591
8.09629	0.881221	40.709	16.6297	28.6507	25.3146	15.8655	23.3391	39.9448	27.4393	38.8452	20.5808	31.614	31.9308	48.1452	22.4818	32.3409	20.9349	34.3164	30.6449	15.7537	35.3601	31.614	12.5295	42.7218	19.0898	12.0263	27.197	18.5866	23.0036	28.7625	8.26156	15.2319	40.0567	12.0076	26.7311	21.289	24.6623	4.79504	49.4126	18.6425	40.7649	22.1277	23.0222	21.9599	18.5307	27.1597	6.49102	27.1224	32.1545
8.10901	2.44675	39.6839	18.1766	27.5511	23.7305	17.487	22.5936	38.2302	26.6192	39.833	21.6245	30.0485	30.6821	46.1138	23.7118	27.7002	21.8854	32.3781	27.8866	17.3193	33.2914	31.4276	13.275	39.5721	16.9651	11.4299	24.5319	15.4742	22.0158	27.9984	4.42229	15.2692	34.8755	13.3495	25.6315	18.6798	22.9477	6.91968	46.3001	17.8225	39.0503	18.6611	22.8172	19.9844	18.0834	25.6687	3.06178	25.6687	30.2721
8.12172	3.49043	38.4911	20.3944	26.7683	22.9291	19.3134	22.1277	36.0869	25.5569	40.4294	22.9663	28.6507	29.2098	43.7468	24.5319	23.1341	22.5004	30.0671	25.2587	18.978	30.7381	31.2226	14.3187	35.4719	15.176	10.7776	21.4381	13.1818	20.6367	26.9361	4.31047	15.0828	29.6198	14.5982	24.2523	15.8655	21.2517	8.85795	42.6472	16.9651	36.8697	15.4928	22.3886	18.1766	17.282	24.1964	3.37861	24.1591	27.9052
8.13443	4.08682	37.2611	23.0036	26.2278	22.8172	21.1958	21.9599	33.72	24.4387	40.6158	24.5505	27.4393	27.7002	41.1935	24.9419	18.717	22.78	27.4765	23.2273	20.5808	27.8679	30.999	15.5114	30.589	13.8714	10.0507	18.0088	11.8399	18.9593	25.6128	7.4788	14.6728	24.5319	15.6605	22.6122	13.0141	19.5744	10.5167	38.5284	16.0146	34.2419	13.0141	21.699	16.7415	16.1824	22.7613	6.99423	22.6309	25.2214
8.14715	4.44093	36.0683	25.6874	25.7992	23.0968	22.9104	22.0345	31.2785	23.4695	40.4108	26.2092	26.4142	26.2838	38.5657	24.9419	14.5796	22.724	24.681	22.2954	21.9413	24.7369	30.7381	16.6856	25.091	13.1259	9.30525	14.3559	11.2994	17.0956	24.01	10.7589	14.0577	20.0589	16.4992	20.6553	10.3489	17.9902	11.784	34.0182	14.9523	31.2972	11.5976	20.8417	15.7724	14.9523	21.4567	10.7589	21.1026	22.2954
8.15986	4.85095	35.0246	28.1475	25.2773	23.3391	24.2896	22.2395	28.9489	22.8918	39.7957	27.8866	25.5196	25.1282	35.9565	24.6064	10.8149	22.3327	21.7922	22.6309	23.0222	21.5126	30.4585	17.7665	19.2016	12.9022	8.55976	10.5912	11.2435	15.2505	22.2022	13.4241	13.2936	16.6856	17.077	18.4561	8.22429	16.4806	12.604	29.2657	13.7409	28.1102	11.374	19.9285	15.3251	13.7036	20.208	14.1509	19.593	19.3507
8.17257	5.50325	34.1673	30.1603	24.4387	23.1341	25.1469	22.4631	26.8615	22.7986	38.8639	29.3775	24.6996	24.2709	33.4964	23.9727	7.6279	21.6245	18.9221	24.0473	23.7491	18.3443	30.1603	18.6052	13.2191	13.1259	7.83291	6.8265	11.2622	13.6477	20.1894	15.2319	12.4177	14.8219	17.4124	15.996	6.99423	15.1387	12.9022	24.3455	12.3431	24.7555	12.0263	19.0339	15.3623	12.5108	19.0339	16.9651	18.1207	16.4806
8.18528	6.39784	33.5336	31.5208	23.1154	22.1649	25.3705	22.6681	25.1655	23.2273	37.7084	30.6076	23.8796	23.7491	31.2972	23.1154	5.61508	20.6553	16.1637	26.0042	24.1032	15.3437	29.8435	19.1643	7.72108	13.5918	7.10605	3.28542	11.0571	12.5295	18.0647	16.0519	11.5976	14.5609	17.5429	13.4054	6.84513	13.9273	12.6599	19.388	10.8335	21.3263	12.9768	18.2325	15.7164	11.5231	17.8597	19.0898	16.7042	13.8155
8.198	7.34834	33.0491	32.1358	21.2144	20.2267	24.8487	22.724	23.8982	24.1032	36.497	31.5581	22.9663	23.4509	29.4148	22.2022	5.63371	19.5371	13.6291	27.9984	24.0659	12.6786	29.4894	19.4066	4.85095	14.2255	6.3792	1.70126	10.4608	12.1195	15.9028	15.8469	10.964	15.2878	17.5615	10.8149	7.51607	12.8836	11.9145	14.5423	9.30525	17.897	13.8341	17.5429	16.2197	10.7589	16.6297	20.3758	15.381	11.5044
8.21071	8.11246	32.6018	31.9495	18.6611	17.2633	23.6	22.5936	23.0595	25.2028	35.3042	32.1545	21.904	23.3018	27.9238	21.3449	7.42289	18.4375	11.374	29.6198	23.6559	10.4608	29.0793	19.3507	7.49744	14.9337	5.67099	4.2732	9.43571	12.4736	13.7968	14.6914	10.7403	16.3128	17.5802	8.59703	8.52248	12.0076	10.7962	9.99482	8.01928	14.5982	14.3373	17.0583	16.7229	10.293	15.2878	20.823	14.1509	9.60344
8.22342	8.50384	32.0799	31.0362	15.5301	13.2563	21.5872	22.2768	22.5749	26.2838	34.2605	32.3781	20.674	23.19	26.8429	20.6367	9.93891	17.5243	9.45434	30.589	22.8918	8.80204	28.6134	19.0339	11.8026	15.6978	4.94414	7.19924	8.00064	13.48	11.8958	12.6227	11.1131	17.0956	17.6734	7.36697	9.56617	11.3367	9.52889	6.21147	7.42289	11.4672	14.3746	16.7415	17.1888	10.1253	13.8341	20.4317	13.07	8.26156
8.23614	8.35475	31.3531	29.4894	11.9704	8.33611	18.8848	21.699	22.3886	27.1597	33.4404	32.2477	19.2202	23.0409	26.1906	20.1894	12.6599	17.0024	7.982	30.7381	21.7922	7.72108	28.0357	18.4188	15.7724	16.4619	4.21728	9.86436	6.32329	14.8591	10.3862	9.84573	12.1195	17.3379	17.8411	7.64653	10.4608	10.8149	8.61567	4.68321	7.90745	8.67158	13.9459	16.611	17.5429	10.2744	12.2499	19.2762	12.1008	7.49744
8.24885	7.53471	30.2721	27.5324	8.54112	2.63312	15.5674	20.9349	22.3886	27.6815	32.8627	31.819	17.5988	22.8918	25.9669	20.0776	15.4183	17.0397	7.08742	30.0485	20.3571	7.21788	27.3461	17.5615	19.0152	17.2447	3.54634	12.194	4.59003	16.3688	9.49162	6.65876	13.6664	16.9465	18.0461	9.13751	11.169	10.498	8.61567	6.50966	9.45434	6.43511	13.1632	16.5924	17.8225	10.6844	10.5912	17.4124	11.2622	7.29243
8.26156	5.98782	28.7998	25.4264	6.71467	3.65817	11.7654	19.9844	22.4818	27.7747	32.5459	31.0922	15.8469	22.78	26.0974	20.3198	18.1766	17.6547	6.95696	28.5016	18.6239	7.1806	26.526	16.5365	21.3635	18.0461	3.00586	14.1509	3.34133	17.8597	9.36116	3.86318	15.6046	15.9028	18.1952	11.1131	11.7094	10.3676	9.90164	9.56617	11.6535	5.20506	12.1195	16.7042	18.0647	11.3553	9.02569	15.0082	10.5912	7.4788
8.27427	3.8259	26.9174	23.5068	8.46657	10.2371	7.6279	18.8848	22.5377	27.3647	32.434	30.1417	14.0391	22.8359	26.5447	20.8603	20.879	18.7357	7.68381	26.1906	16.6483	7.4788	25.5383	15.3623	22.7986	18.773	2.72631	15.7724	3.47179	19.2016	9.93891	4.18001	17.7479	14.3373	18.1579	13.0513	12.0636	10.3862	12.194	12.6786	14.1136	5.27961	11.0385	16.9092	18.3257	12.2499	7.90745	12.2127	10.0321	7.90745
8.28699	2.24174	24.7182	22.1463	12.5668	16.8533	3.34133	17.6734	22.4631	26.526	32.49	29.0793	12.3617	23.1713	27.2156	21.5872	23.4323	20.0589	9.0816	23.2645	14.4305	8.07519	24.42	14.0391	23.3577	19.388	2.83813	17.077	4.81367	20.2826	11.0199	7.34834	19.9285	12.4363	17.8225	14.6728	12.2686	10.5726	14.9523	15.586	16.5551	6.21147	10.0694	17.1888	18.6425	13.3868	7.75836	9.19342	9.60344	8.39202
8.2997	4.38502	22.3513	21.5685	17.3379	23.2273	1.30988	16.3874	22.2022	25.296	32.6204	27.9425	11.0199	23.8236	28.0357	22.3886	25.8365	21.3822	10.9267	19.9098	12.0449	8.96978	23.1154	12.6227	23.1527	19.8539	3.24815	18.0647	6.45375	21.0467	12.3431	10.9267	22.0158	10.4794	17.0956	15.8283	12.3617	10.8894	17.8225	18.1952	18.773	7.38561	9.36116	17.5429	19.0898	14.7287	8.9325	6.24874	9.2307	8.87659
8.31241	8.2802	20.0589	21.8108	22.1277	29.1353	5.33552	15.1014	21.6617	23.8236	32.7881	26.8988	10.3676	24.8114	28.893	23.19	28.017	22.4818	12.9954	16.3874	9.69663	10.1626	21.7549	11.1317	22.314	20.1521	3.76999	18.7916	7.94473	21.4381	13.7409	14.2627	23.9355	8.85795	15.9587	16.4806	12.3431	11.2435	20.4876	20.4876	20.6367	8.39202	9.00705	17.9716	19.6489	16.2569	11.2249	4.01227	8.89523	9.28661
8.32513	12.6413	18.2138	22.724	26.6379	34.3537	9.26797	13.8341	20.8603	22.2581	32.9745	26.0787	10.6844	26.0415	29.7316	23.8982	29.9367	23.2086	15.0828	13.0141	7.73972	11.7094	20.3198	9.65935	21.0281	20.2639	4.2732	19.2948	9.0816	21.4567	15.0641	17.077	25.5942	8.11246	14.4491	16.611	12.2686	11.6535	22.7613	22.4445	22.0345	9.06296	8.98841	18.4934	20.3385	17.9156	14.2627	4.08682	8.52248	9.64072
8.33784	17.077	17.1329	23.9914	30.589	38.6775	12.8463	12.6599	19.7607	20.6926	33.1795	25.5942	11.9704	27.3088	30.4212	24.42	31.5022	23.4695	17.0211	10.3303	6.90104	13.5732	18.9407	8.35475	19.5557	20.208	4.66458	19.5371	9.78981	21.084	16.2383	19.2202	26.8988	8.52248	12.6972	16.2383	12.1567	12.0263	24.4759	24.0846	22.8731	9.34252	9.2307	19.0898	21.2144	19.7235	17.7665	6.17419	8.09383	9.92027
8.35055	21.3076	17.0211	25.2587	33.8877	41.9577	15.9401	11.6722	18.4561	19.2762	33.3659	25.5569	14.0391	28.5016	30.8499	24.7182	32.7136	23.1713	18.7357	9.00705	7.77699	15.6978	17.6547	7.51607	18.1579	20.0403	4.90686	19.593	10.0694	20.3012	17.2074	20.6553	27.8306	9.78981	10.9453	15.4742	12.0263	12.3245	25.5383	25.3705	23.1154	9.21206	9.67799	19.7421	22.2581	21.6245	21.5313	8.76477	7.59062	10.1253
8.36326	25.1096	17.7852	26.3397	36.4038	44.1009	18.512	10.9267	17.0211	18.1207	33.515	26.0601	16.5551	29.4707	30.9803	24.7182	33.4777	22.3327	20.0403	9.37979	10.0135	17.9716	16.611	7.4788	17.0397	19.798	5.01868	19.4812	9.90164	19.1084	17.9343	21.3076	28.2966	11.3926	9.60344	14.3746	11.8958	12.5108	25.8737	26.2838	22.7613	8.72749	10.3489	20.4876	23.4695	23.6373	25.4264	11.3181	6.95696	10.2185
8.37598	28.2407	19.0525	27.0852	38.1184	45.1446	20.5249	10.5167	15.586	17.3006	33.6455	27.0479	19.3321	30.1044	30.6821	24.4014	33.7573	20.9535	20.9349	10.8894	12.809	20.3012	15.8469	8.2802	16.3315	19.5744	5.11187	19.1457	9.39843	17.5615	18.4002	21.2331	28.2966	12.9768	9.10024	13.0327	11.784	12.5481	25.5196	26.8056	21.8667	8.11246	11.3553	21.3449	24.8673	25.6687	29.3589	13.7595	6.21147	10.1998
8.38869	30.533	20.4689	27.3834	38.9757	45.0328	21.904	10.3303	14.3	16.8533	33.6827	28.4643	22.2395	30.4026	29.9367	23.7677	33.5523	19.1271	21.3263	12.7904	15.7164	22.5377	15.4928	9.67799	16.0892	19.3507	5.35415	18.6798	8.70885	15.7164	18.6239	20.5062	27.7375	14.2627	9.52889	11.5417	11.6535	12.4177	24.4946	26.9174	20.5249	7.72108	12.7718	22.3327	26.4142	27.7375	33.2354	16.0706	5.35415	10.0507
8.4014	31.8004	21.6617	27.2902	38.9943	43.8773	22.7054	10.3117	13.3122	16.7974	33.5895	30.1789	25.1469	30.4212	28.6693	22.8172	32.8068	16.9651	21.2517	14.5423	18.4375	24.5505	15.4928	11.3367	16.1451	19.1271	5.93191	18.1207	8.1311	13.6104	18.5866	19.2389	26.6565	15.2132	10.6099	9.99482	11.5044	12.0822	22.8918	26.582	18.8475	8.05655	14.6355	23.4882	28.0357	29.7689	36.907	18.2698	4.40366	9.77118
8.41412	31.9681	22.4631	26.8056	38.2489	41.7899	22.9104	10.3117	12.7718	17.1329	33.2914	32.0427	27.9611	30.2535	26.8988	21.5499	31.5395	14.5609	20.7112	15.9401	20.8044	26.1719	15.8842	12.9209	16.3688	18.8475	6.97559	17.5429	7.96337	11.4485	18.3816	17.5615	25.0164	15.7164	11.8026	8.41066	11.2808	11.5417	20.823	25.8178	17.0956	9.41707	16.8906	24.8301	29.6571	31.7258	40.2803	20.4317	3.47179	9.39843
8.42683	31.0362	22.6868	26.0042	36.7952	38.9757	22.5004	10.1812	12.7159	17.8038	32.7509	33.8877	30.6076	30.0671	24.6064	20.003	29.7316	12.0449	19.7421	16.872	22.6681	27.2715	16.5738	14.2255	16.5365	18.307	8.4293	17.1329	8.41066	9.47298	17.9902	15.6792	22.78	15.8096	12.6972	6.91968	10.8894	10.7776	18.4561	24.5878	15.5487	11.6535	19.4625	26.3769	31.1853	33.5709	43.225	22.6122	2.63312	9.15615
8.43954	28.9862	22.314	24.9419	34.7637	35.6024	21.5313	9.77118	13.1445	18.773	31.8936	35.6396	32.9932	29.9926	21.9599	18.1952	27.3834	9.62208	18.4934	17.3379	23.8796	27.6629	17.4497	15.0455	16.4992	17.3379	10.1998	17.1515	9.41707	8.16838	17.4683	13.7223	19.9657	15.5301	13.0141	5.61508	10.3676	9.78981	15.996	22.9291	14.5237	14.4491	22.1836	28.1475	32.49	35.3042	45.6106	24.8301	2.11128	9.36116
8.45225	25.9856	21.3635	23.7305	32.2477	31.9122	19.9657	9.00705	14.0018	19.9471	30.7753	37.1493	35.1178	30.2162	19.1457	16.201	24.4946	7.38561	17.077	17.3752	24.3268	27.2156	18.4561	15.2505	16.2197	15.791	12.0822	17.8597	10.703	8.09383	16.872	11.9145	16.5924	14.915	12.6227	4.64594	9.71526	8.63431	13.6104	20.8976	14.3	17.4683	24.886	30.123	33.4591	36.8883	47.3625	27.1224	2.12991	10.4421
8.46497	22.2022	19.8539	22.4631	29.3962	28.2034	17.8225	7.94473	15.2505	21.1585	29.5266	38.3234	36.8697	30.7381	16.5924	14.1509	21.0467	5.46598	15.6233	17.0956	24.01	25.8924	19.593	14.71	15.6046	13.4986	13.9273	19.4625	11.989	9.34252	16.2197	10.3862	12.6786	14.1136	11.5417	4.18001	9.10024	7.40425	11.5417	18.6052	14.971	20.5062	27.4579	32.2477	33.9996	38.3793	48.3316	29.4894	2.50266	12.6227
8.47768	18.0461	17.8784	21.2331	26.3397	24.7741	15.1201	6.75195	16.8906	22.3327	28.3525	39.1807	38.2489	31.5022	14.9896	12.2127	17.0956	3.975	14.3746	16.667	22.8359	23.5814	20.8044	13.4241	14.766	10.4794	15.6046	21.9972	12.9768	11.5044	15.6046	9.30525	8.39202	13.2191	9.92027	4.29183	8.89523	6.45375	9.97619	16.2756	16.3501	23.3577	29.7689	34.4655	33.9809	39.7957	48.4621	31.9495	2.93132	15.8842
8.49039	14.1509	15.586	20.1894	23.2086	22.0158	11.8585	6.13692	18.9593	23.2645	27.6815	39.6839	39.2366	32.3409	15.176	10.7403	12.6227	3.04314	13.5918	16.2756	20.823	20.3198	22.0531	11.4299	13.7223	6.99423	16.9651	25.2773	13.5359	14.0391	15.0269	8.72749	4.2732	12.3617	8.31747	4.7764	9.47298	6.24874	9.04432	14.1323	18.1766	25.8737	31.7072	36.702	33.3659	41.2122	47.6979	34.4282	3.21087	19.9844
8.50311	11.8585	13.1259	19.5184	20.1707	20.3012	8.16838	7.01287	21.4008	23.8236	27.8493	39.7398	39.7957	33.0677	17.4311	10.2371	7.70244	2.83813	13.5918	16.2197	18.0275	16.1265	23.3391	8.87659	12.5854	4.85095	17.9156	29.1166	13.4427	16.6856	14.6355	8.63431	4.29183	11.6908	7.90745	5.33552	11.1503	7.31106	8.87659	12.5668	20.1894	27.9611	33.2168	38.8639	32.0986	42.7218	46.0206	36.9256	3.24815	24.7369
8.51582	12.6227	10.8708	19.388	17.3752	19.9098	4.25456	9.5848	24.215	23.8609	29.2471	39.4416	40.0008	33.4591	21.2144	11.0758	2.3722	3.43452	14.4491	16.667	14.5423	11.169	24.6437	6.45375	11.4672	7.83291	18.3443	33.2354	12.6227	19.2575	14.505	9.00705	9.10024	11.3367	9.75254	5.80145	13.8341	9.47298	9.56617	11.9704	22.2022	29.5639	34.2605	40.8767	30.1417	44.3805	43.4673	39.3857	2.94995	29.8994
8.52853	16.0333	9.41707	19.9098	14.9896	20.823	2.42811	13.2004	27.3088	23.3204	31.9681	38.7893	39.8517	33.3659	25.8365	13.2191	3.58362	4.64594	16.1637	17.7665	10.6844	5.74554	25.8924	6.04373	10.4794	13.7782	18.2138	37.3915	11.0199	21.6617	14.7473	9.75254	14.766	11.3553	13.3495	5.96918	17.2447	12.3431	11.169	12.4549	24.1405	30.7008	34.8755	42.6845	27.5697	46.2815	40.1498	41.734	2.3722	35.2483
8.54125	20.5808	9.5848	21.0653	13.2377	22.7986	6.24874	17.4311	30.5144	22.1649	35.8074	37.8016	39.4416	32.7322	30.7753	16.1824	9.60344	6.39784	18.4748	19.4253	7.40425	2.98723	27.0852	8.96978	9.80845	20.7485	17.5056	41.3054	8.63431	23.8796	15.4742	10.7962	20.6553	11.8026	17.7479	5.83872	21.1026	15.6046	13.6477	13.7595	25.9296	31.409	35.1178	44.2314	24.42	48.3875	36.1615	43.9332	1.62671	40.5785
8.55396	25.3146	11.6535	22.7054	12.2872	25.4451	11.0571	21.9413	33.7573	20.3944	40.4667	36.5529	38.8452	31.5395	35.621	19.5744	15.8469	8.57839	21.1958	21.494	7.27379	8.20565	28.1288	13.6104	9.52889	28.1661	16.1824	44.7532	5.46598	25.8737	16.7042	12.1008	26.5074	12.6599	22.3327	5.44734	25.1655	19.0152	16.9465	15.3996	27.5884	31.7817	35.0433	45.4801	20.7858	50.6799	31.7445	45.946	1.36579	45.6665
8.56667	29.6944	15.0641	24.5878	12.2313	28.4457	15.9774	26.4701	36.8697	18.0834	45.4987	35.0619	38.1557	29.8621	40.1126	23.1154	22.1463	11.1503	24.0287	23.7677	11.1317	14.5237	28.9862	18.8848	9.75254	35.6769	14.3373	47.5116	1.83172	27.6629	18.3443	13.5732	32.1918	13.9273	26.7497	4.9255	29.2284	22.4072	20.9535	17.0024	29.098	31.9308	34.7823	46.412	16.8533	53.0282	27.1411	47.6979	2.29765	50.3444
8.57938	33.4218	19.2202	26.4329	12.9209	31.5581	20.7858	30.794	39.6653	15.2878	50.5494	33.4032	37.4475	27.9238	44.045	26.582	28.3525	13.9646	26.787	26.0228	16.611	20.6926	29.6012	24.3082	10.3862	42.9641	12.0076	49.3753	3.26679	29.2843	20.2639	15.0828	37.5406	15.5674	30.6449	4.64594	33.0863	25.5569	25.4637	18.2884	30.4771	32.0054	34.4655	46.9711	12.865	55.2646	22.724	49.1703	3.80727	54.4073
8.5921	36.2919	23.805	27.9797	14.095	34.6146	25.296	34.7078	42.0695	12.194	55.3019	31.6326	36.7392	26.0228	47.2506	29.713	34.3164	16.9465	29.3216	28.0916	22.519	26.3769	29.8807	29.5825	11.3367	49.748	9.32388	50.2326	8.14974	30.7381	22.2954	16.5179	42.405	17.5056	33.8505	5.01868	36.5715	28.3152	30.3094	19.0712	31.6886	32.1731	34.1859	47.2134	9.24933	57.2402	18.9221	50.3071	5.44734	57.6875
8.60481	38.2302	28.5575	28.9862	15.5301	37.4475	29.4148	38.0625	43.9705	8.96978	59.458	29.8248	36.1242	24.625	49.5803	32.4154	39.8517	20.0217	31.4649	29.7876	28.427	31.2972	29.8062	34.4841	12.4922	55.7492	6.54694	49.953	13.48	31.9495	24.2896	17.7293	46.6729	19.7048	36.1615	6.19283	39.5721	30.533	35.2483	19.2389	32.6763	32.5086	34.0741	47.1015	7.06878	58.7871	16.2569	51.1085	7.0315	60.073
8.61752	39.1434	33.31	29.2657	17.0024	39.8889	32.9932	40.6717	45.3124	5.85736	62.85	28.017	35.5837	24.0473	50.9967	34.5214	44.7719	23.0782	33.0863	31.0549	34.0182	35.2483	29.3589	38.808	13.7223	60.7626	4.32911	48.5366	18.9966	32.9559	26.0787	18.6052	50.2512	22.0531	37.4847	7.90745	41.939	32.0427	40.038	18.773	33.3845	33.0863	34.1859	46.5983	7.53471	59.7562	15.0641	51.5558	8.4293	61.4522
8.63024	39.013	37.9134	28.6693	18.4002	41.8086	35.9378	42.405	46.0206	3.39725	65.2915	26.2278	35.1178	24.4946	51.444	35.8819	48.928	26.0228	34.13	31.7817	39.0875	38.0438	28.4829	42.4236	14.8778	64.5833	4.29183	45.9833	24.5132	33.7014	27.4952	19.0152	53.0468	24.4573	37.7643	9.84573	43.5977	32.7322	44.4737	17.692	33.7014	33.8505	34.5028	45.6851	10.0507	60.0171	15.1573	51.649	9.51025	61.7877
8.64295	37.8016	42.1813	27.1597	19.6116	43.0386	38.1929	43.2064	46.1324	2.93132	66.652	24.5319	34.6146	25.8737	50.8849	36.4224	52.1522	28.7811	34.5214	31.9308	43.4673	39.5907	27.2529	45.2192	15.9028	67.062	6.56557	42.4236	29.8435	34.13	28.4457	18.8661	55.0037	26.787	37.0374	11.784	44.511	32.5272	48.3502	16.0333	33.5709	34.7451	35.0619	44.3805	13.0886	59.4953	15.9401	51.3881	10.1626	61.0608
8.65566	35.6024	46.0206	24.6437	20.5808	43.5046	39.7212	43.0013	45.6665	4.32911	66.8943	22.9104	34.0741	27.8493	49.3566	36.1242	54.3514	31.3344	34.2605	31.5208	47.027	39.8144	25.6687	47.1388	16.6856	68.1989	9.51025	38.0438	34.8382	34.13	28.8557	18.102	56.1033	28.9302	35.3601	13.5545	44.6601	31.3904	51.4813	13.9086	32.9	35.621	35.7142	42.6659	15.996	58.1534	16.7415	50.8103	10.3117	59.3089
8.66837	32.4713	49.2821	21.2144	21.289	43.1132	40.5599	41.8272	44.6787	5.82009	66.037	21.3263	33.4032	29.9739	46.9338	34.9687	55.451	33.6268	33.4218	30.5703	49.6735	38.7334	23.8423	48.1266	17.1329	67.9752	12.4736	33.1423	39.3298	33.6455	28.6507	16.6856	56.327	30.7753	32.8441	15.0082	44.1009	29.3216	53.755	11.4485	31.614	36.3665	36.4224	40.5971	18.512	56.0474	17.0956	49.9344	9.92027	56.6065
8.68109	28.5202	51.8727	16.9651	21.6804	41.7899	40.709	39.7212	43.2436	6.84513	64.0987	19.7794	32.5459	31.8936	43.7282	33.0118	55.4137	35.6396	32.1172	29.1353	51.3695	36.3851	21.904	48.2384	17.1888	66.447	15.176	28.1848	43.2064	32.6204	27.8679	14.6169	55.7306	32.1731	29.6198	16.1078	42.8895	26.3583	55.0783	8.80204	29.713	36.8138	37.112	38.2489	20.4876	53.2518	16.7601	48.8348	8.96978	53.0468
8.6938	23.9168	53.7737	12.1008	21.8295	39.5348	40.2244	36.7579	41.4172	7.25515	61.1913	18.2884	31.4276	33.3659	39.8144	30.3467	54.2396	37.3543	30.5703	27.3274	52.1336	32.8813	20.0776	47.5302	16.816	63.7446	17.5429	23.7864	46.356	31.0549	26.4888	11.9517	54.3328	33.0677	25.911	16.7788	41.1003	22.6309	55.4324	6.15556	27.2343	36.8883	37.6897	35.7887	21.904	49.8785	15.6605	47.5116	7.4788	48.7789
8.70651	18.8289	54.9292	6.91968	21.7735	36.3851	39.2366	33.1609	39.3298	7.01287	57.4266	16.816	30.0671	34.2419	35.3974	27.0852	51.9845	38.8266	29.0421	25.296	52.0404	28.3711	18.5866	46.0951	15.996	60.0917	19.4998	20.8603	48.7043	28.9116	24.6064	8.74613	52.2268	33.4032	21.8854	17.0397	38.8452	18.2325	54.836	3.86318	24.215	36.497	38.1184	33.4032	22.7427	46.0765	13.8155	46.0206	5.59644	43.9518
8.71923	13.5173	55.3392	2.91268	21.5685	32.434	37.8388	29.0607	37.0374	6.09964	52.9536	15.3996	28.4643	34.4096	30.6076	23.3764	48.7975	40.0194	27.8306	23.1713	51.1644	23.0036	17.692	44.0264	14.7473	55.6747	20.9908	20.1521	50.2326	26.3024	22.2768	5.09323	49.5244	33.1609	17.7293	16.9465	36.2547	13.3682	53.3823	2.76358	20.7858	35.6024	38.342	31.3717	23.0782	42.0322	11.3181	44.4364	3.71408	38.7521
8.73194	8.44793	55.0224	5.93191	21.289	27.7747	36.1428	24.7182	34.6332	4.66458	47.9775	14.0577	26.6192	33.925	25.6315	19.4253	44.7905	40.9699	27.2343	21.1026	49.7107	17.077	17.6361	41.4917	13.1259	50.7731	22.0158	21.6617	50.9222	23.2459	19.6675	1.14214	46.3001	32.3595	13.6291	16.5738	33.4591	8.24292	51.2017	3.54634	17.1329	34.1673	38.3607	29.9367	22.9663	37.9134	8.33611	42.7777	3.24815	33.3659
8.74465	5.26097	54.0346	11.2062	20.9721	22.6122	34.2791	20.3758	32.1918	2.78222	42.6286	12.8277	24.5319	32.7881	20.674	15.381	40.1871	41.7154	27.4206	19.2948	47.847	10.8335	18.3629	38.6216	11.1876	45.6478	22.6122	24.5132	50.7917	19.8726	16.872	3.0245	42.7032	31.0735	9.7339	16.0146	30.5703	3.08041	48.4434	5.00005	13.5732	32.229	38.1743	29.3216	22.5004	33.8691	5.0746	41.0631	5.24233	27.9052
8.75736	7.01287	52.4691	16.3501	20.7112	17.1515	32.3409	16.406	29.7503	0.825309	37.112	11.784	22.2768	31.1481	15.8842	11.4113	35.2296	42.2559	28.4084	17.8225	45.7783	5.01868	19.7235	35.5278	9.0816	40.5785	22.7986	27.7561	49.8971	16.3874	14.0205	7.23651	38.8825	29.3589	6.2301	15.4183	27.7002	2.24174	45.2565	6.30465	10.5726	29.8248	37.8016	29.5825	21.7922	30.0485	2.14855	39.3484	8.26156	22.5563
8.77008	11.2622	50.3817	20.9908	20.5435	11.8213	30.4958	13.2377	27.402	2.20446	31.5581	10.9826	19.9285	29.1539	11.4672	7.70244	30.2162	42.61	29.9926	16.816	43.7468	4.81367	21.4008	32.3781	6.97559	35.7887	22.6309	30.6635	48.3502	12.9954	11.2435	11.3926	34.9501	27.3647	3.26679	14.8778	24.9232	6.88241	41.8831	7.27379	8.89523	27.0665	37.317	30.5517	20.9908	26.526	2.80085	37.6338	11.5044	17.4497
8.78279	15.6605	47.9029	24.9605	20.4876	7.53471	28.7998	11.3926	25.1655	4.7764	26.116	10.4794	17.6174	26.9733	7.66517	4.45957	25.4824	42.7963	31.8749	16.2383	41.9204	10.4794	23.1527	29.2657	5.16778	31.5208	22.1277	32.9186	46.2069	10.0694	8.67158	15.3623	31.1108	25.1842	1.70126	14.4118	22.2581	11.0758	38.4539	7.81427	9.11887	23.9727	36.7206	31.9495	20.2267	23.395	5.74554	35.9565	14.8032	12.7345
8.7955	19.6116	45.126	28.1661	20.4876	6.75195	27.3274	11.1317	23.0968	7.38561	20.8976	10.3862	15.5301	24.7555	4.88822	2.05537	21.4381	42.815	33.8132	15.9774	40.4667	16.5924	24.7741	26.321	4.21728	27.8493	21.3449	34.2978	43.5791	8.16838	6.49102	19.0712	27.4952	22.9663	2.83813	14.0764	19.7607	14.6541	35.1364	7.982	10.8149	20.7112	36.1428	33.4591	19.6489	20.7671	8.57839	34.335	17.9156	8.50384
8.80822	22.9663	42.1627	30.5144	20.5435	9.95755	26.1906	12.1195	21.2517	9.93891	16.0146	10.7217	13.9459	22.6681	3.80727	1.99945	18.4748	42.6472	35.4905	15.9028	39.4416	22.4445	26.1347	23.6373	4.55275	24.7928	20.3571	34.7078	40.5785	7.85154	4.75776	22.4259	24.3455	20.823	4.49684	13.7782	17.4311	17.5056	32.0986	7.81427	13.0327	17.4124	35.5837	34.8196	19.4812	18.6984	10.9826	32.7695	20.7671	4.94414
8.82093	25.5942	39.1621	32.024	20.618	14.2068	25.3892	13.6664	19.6862	12.2686	11.4858	11.5231	13.1632	20.8417	4.40366	3.39725	16.9279	42.2931	36.7392	15.8655	38.8825	27.812	27.1224	21.3076	5.70826	22.2768	19.1643	34.2419	37.3356	8.91386	3.6768	25.3892	21.7922	18.8848	5.96918	13.4241	15.2132	19.5371	29.4521	7.36697	15.176	14.2441	35.1364	35.7887	19.8166	17.3379	12.9209	31.2785	23.2832	2.72631
8.83364	27.5138	36.2174	32.7509	20.5808	18.307	24.9419	15.3064	18.4002	14.3373	7.44152	12.7718	13.4241	19.3693	5.35415	4.59003	16.7788	41.7713	37.4475	15.791	38.6775	32.6204	27.7747	19.4253	7.06878	20.1521	17.8225	32.9745	33.9623	10.5726	3.28542	27.9238	20.0217	17.2261	7.21788	12.9209	13.1818	20.823	27.2529	6.75195	16.9838	11.3926	34.7823	36.236	20.7671	16.9092	14.3559	29.8621	25.4078	3.28542
8.84635	28.7066	33.4777	32.7509	20.4317	21.8854	24.8114	16.7601	17.4124	16.0706	3.99364	14.4491	14.71	18.2325	5.98782	5.39143	17.5243	40.9885	37.5779	15.6046	38.7334	36.7579	28.1288	18.102	8.33611	18.2138	16.3315	31.1108	30.6076	12.2499	3.41588	30.0298	19.0712	15.8842	8.29883	12.1567	11.3181	21.3635	25.5196	6.04373	18.3257	9.13751	34.5214	36.0869	22.2954	17.4497	15.381	28.5575	27.1411	5.09323
8.85907	29.2843	31.0362	32.1358	20.1148	24.7928	24.9605	17.9716	16.7415	17.5056	2.074	16.4806	16.7788	17.5056	6.11828	5.78281	18.6611	40.0008	37.0561	15.2692	38.8452	40.2058	28.3152	17.4124	9.37979	16.3874	14.766	28.8743	27.3461	13.6291	3.71408	31.6886	18.8102	14.915	9.28661	11.0758	9.65935	21.2517	24.2709	5.31688	19.183	7.77699	34.335	35.3601	24.3082	18.8848	16.0706	27.3834	28.4457	6.78922
8.87178	29.3216	28.9862	31.0549	19.6116	26.992	25.3146	18.9221	16.3128	18.5307	3.45316	18.773	19.3507	17.1142	5.68962	5.85736	19.7421	38.7148	35.9006	14.8778	38.9012	42.9454	28.5016	17.4124	10.2185	14.5982	13.1259	26.4888	24.3082	14.5982	4.08682	32.9186	18.9966	14.2068	10.2557	9.67799	8.33611	20.6367	23.5068	4.64594	19.5744	7.42289	34.13	34.13	26.6379	21.0094	16.5924	26.3769	29.3589	8.11246
8.88449	28.9116	27.4206	29.6198	18.8848	28.4084	25.7433	19.6303	16.0892	19.1643	5.55916	21.2144	22.1649	17.0583	4.75776	5.70826	20.5062	37.1306	34.1673	14.3932	38.7148	44.9396	28.7998	18.0647	10.8708	12.9022	11.4672	24.2337	21.5872	15.1387	4.49684	33.6641	19.3507	13.7409	11.169	7.88882	7.49744	19.593	23.19	4.06819	19.5371	7.87018	33.8318	32.5272	29.1166	23.5441	17.0956	25.5383	29.918	9.10024
8.89721	28.2593	26.3397	27.9238	17.9902	29.1725	26.2092	20.1335	16.0146	19.388	7.40425	23.7118	25.0537	17.3193	3.47179	5.50325	20.823	35.2483	31.9308	13.9086	38.1929	46.1883	29.3962	19.3321	11.4113	11.5044	9.883	22.2768	19.2948	15.2878	5.0746	33.9809	19.6489	13.48	12.0449	5.82009	7.23651	18.3257	23.2645	3.56498	19.2016	8.69022	33.3473	30.7381	31.5581	26.2278	17.692	24.9232	30.123	9.71526
8.90992	27.4952	25.7246	26.116	16.9279	29.2843	26.6379	20.4876	15.9774	19.2016	8.82068	26.1533	27.8866	17.8038	1.98082	5.37279	20.6926	33.0118	29.2843	13.5545	37.2797	46.7102	30.3653	21.0653	11.9331	10.6844	8.52248	20.823	17.5056	15.1014	5.83872	33.8318	19.6489	13.3122	12.8463	3.52771	7.55335	16.9279	23.6186	3.15496	18.6052	9.51025	32.6018	29.0048	33.8132	28.8557	18.4934	24.5691	30.0671	10.0321
8.92263	26.7497	25.4451	24.2523	15.7164	28.8557	26.9733	20.7299	15.9587	18.6425	9.78981	28.4084	30.589	18.4375	1.38443	5.46598	20.0962	30.4585	26.2651	13.3682	35.9192	46.5424	31.6699	23.1341	12.5108	10.6471	7.6279	19.9471	16.2942	14.6728	6.8265	33.1609	19.2389	13.2004	13.5359	1.23533	8.29883	15.5487	24.1777	2.80085	17.8784	10.1439	31.5395	27.5324	35.7328	31.2599	19.4998	24.4946	29.8062	9.97619
8.93535	26.1347	25.4264	22.3699	14.3559	27.9425	27.197	20.9349	15.8842	17.692	10.2744	30.3839	33.0677	19.183	2.98723	5.85736	19.0898	27.607	23.0222	13.3682	34.13	45.6665	33.2727	25.4078	13.1445	11.4299	7.38561	19.5744	15.6605	14.0764	8.00064	31.9867	18.3257	13.0886	14.0391	1.73853	9.26797	14.2627	24.8114	2.48402	17.0583	10.5726	30.1417	26.526	37.1679	33.3286	20.674	24.7369	29.4334	9.62208
8.94806	25.706	25.4824	20.4876	12.9209	26.6751	27.2902	21.1772	15.7351	16.406	10.3303	31.9681	35.211	19.8539	5.13051	6.5283	17.7293	24.4573	19.6116	13.6477	31.9681	44.1755	35.0246	27.7375	13.8341	12.6972	7.87018	19.6116	15.5301	13.4054	9.26797	30.2535	16.872	12.9209	14.3187	4.14274	10.293	13.1632	25.4078	2.24174	16.2383	10.7589	28.3898	26.0787	38.0252	35.006	21.9226	25.3146	29.0048	8.96978
8.96077	25.501	25.4824	18.5866	11.3926	25.1469	27.2715	21.494	15.5114	14.8032	9.95755	33.0863	36.9442	20.3758	7.42289	7.40425	16.0706	21.084	16.1078	14.2068	29.6012	42.144	36.7952	30.0485	14.5796	14.1696	8.91386	19.9285	15.7724	12.7718	10.5539	27.9797	14.8591	12.6972	14.3187	6.47239	11.2622	12.2872	25.8365	2.09264	15.4369	10.703	26.3397	26.1533	38.2675	36.2733	23.1527	26.2092	28.6134	7.982
8.97348	25.501	25.296	16.6297	9.78981	23.4509	27.1411	21.9599	15.1946	12.9954	9.24933	33.7014	38.2302	20.6367	9.69663	8.39202	14.2068	17.5429	12.5668	15.0269	27.2529	39.6466	38.4539	32.2104	15.3064	15.5301	10.2744	20.4503	16.2383	12.2127	11.784	25.2028	12.3058	12.4177	14.0205	8.59703	12.1381	11.5976	25.9669	2.05537	14.7287	10.498	24.1032	26.6565	37.8575	37.0933	24.3082	27.3834	28.3525	6.6774
8.9862	25.6128	24.8487	14.5609	8.14974	21.6617	26.8615	22.519	14.7846	11.1131	8.33611	33.7573	38.9943	20.5994	11.9331	9.37979	12.1754	13.89	9.06296	16.0706	25.2773	36.8138	39.8703	34.13	15.9774	16.6483	11.7654	21.084	16.816	11.7467	12.865	21.9786	9.30525	12.0449	13.3868	10.3862	12.8836	11.1131	25.6687	2.14855	14.0577	10.1812	21.7735	27.3461	36.7952	37.5406	25.3146	28.8184	28.2779	5.05596
8.99891	25.7806	24.1032	12.3431	6.49102	19.8353	26.4888	23.1713	14.3	9.36116	7.46016	33.2727	39.218	20.1894	14.0391	10.293	10.088	10.2371	5.63371	17.3193	23.9727	33.7573	40.9699	35.7328	16.5551	17.3752	13.2377	21.7922	17.3565	11.3926	13.7409	18.4748	5.93191	11.6349	12.4736	11.784	13.5359	10.7589	24.8487	2.40947	13.4986	9.90164	19.5744	28.0543	35.1178	37.6338	26.1347	30.4399	28.3898	3.1736
9.01162	25.9669	23.0409	9.93891	4.79504	18.0461	25.9483	23.805	13.7595	8.14974	6.93832	32.2477	38.8452	19.4066	16.0333	11.0758	8.00064	6.65876	2.42811	18.6798	23.7118	30.6635	41.6781	36.9256	17.0211	17.7106	14.5982	22.5004	17.7852	11.1317	14.3746	14.9523	2.42811	11.169	11.2994	12.7345	14.1136	10.4608	23.4509	2.94995	13.0141	9.71526	17.7106	28.5948	32.9	37.4661	26.7683	32.1731	28.7439	1.23533
9.02434	26.0787	21.6804	7.38561	3.13632	16.3315	25.1842	24.2896	13.1818	7.92609	7.10605	30.7194	37.8947	18.3257	17.8038	11.6349	6.00646	3.26679	1.64535	20.1335	24.625	27.7188	41.9763	37.7084	17.3565	17.6361	15.7537	23.1154	18.0088	10.9267	14.7473	11.8958	2.14855	10.703	9.95755	13.1632	14.6914	10.1626	21.3822	3.80727	12.6227	9.77118	16.4619	28.893	30.2535	37.0747	27.1783	33.9064	29.2657	1.96218
9.03705	26.0601	20.0776	4.64594	1.70126	14.71	24.1777	24.4759	12.6227	8.83931	8.03791	28.7625	36.3851	17.0211	19.3321	11.9704	4.29183	0.210281	4.40366	21.6058	26.6192	25.1655	41.8458	38.0438	17.5988	17.2261	16.6483	23.5627	17.9529	10.7403	14.8591	10.1626	5.83872	10.1998	8.65294	13.1072	15.3437	9.80845	18.6425	5.0746	12.3245	10.1066	16.0333	28.8557	27.3088	36.5156	27.3461	35.5651	29.8807	4.47821
9.04976	25.9483	18.3257	1.88763	1.45897	13.1818	22.8545	24.2337	12.1008	10.5539	9.49162	26.4142	34.4096	15.5674	20.618	12.0076	3.28542	2.63312	7.27379	23.0409	29.3216	23.19	41.3426	37.9134	17.7479	16.5551	17.2074	23.7305	17.5615	10.5912	14.7473	10.5167	9.67799	9.69663	7.6279	12.5295	16.1637	9.43571	15.176	6.77058	12.1008	10.703	16.4247	28.4829	24.1777	35.826	27.2902	37.0374	30.4771	7.21788
9.06247	25.6687	16.5179	1.29124	2.70767	11.7467	21.1958	23.4882	11.6535	12.6413	11.2249	23.7677	32.024	14.1136	21.5872	11.7467	3.47179	4.96277	9.97619	24.3641	32.3595	21.9413	40.4853	37.3729	17.8411	15.7537	17.3565	23.5068	16.816	10.4608	14.5423	12.6413	13.3495	9.17478	7.21788	11.5044	17.2261	9.15615	11.0385	8.85795	11.9331	11.5417	17.487	27.7561	21.0094	34.9873	26.9733	38.3048	31.0176	9.99482
9.07519	25.2587	14.7473	3.99364	4.19865	10.4048	19.183	22.1836	11.3367	14.7846	12.9768	20.879	29.3216	12.7718	22.2022	11.1876	4.60867	6.80786	12.4736	25.5383	35.4346	21.4008	39.3298	36.441	17.8784	14.9337	17.0956	22.8172	15.6792	10.3676	14.2814	15.4928	16.7415	8.67158	7.53471	10.1066	18.6052	9.30525	6.24874	11.3367	11.8026	12.4922	18.9593	26.7311	17.9529	33.9996	26.3769	39.2366	31.3717	12.7159
9.0879	24.6996	13.1445	6.69603	5.65235	9.17478	16.8533	20.3198	11.1876	16.7601	14.5796	17.8225	26.3769	11.5976	22.4445	10.3303	6.11828	8.14974	14.7473	26.5074	38.2675	21.4754	37.9507	35.2296	17.897	14.2441	16.3688	21.6245	14.1323	10.3862	14.0577	18.3629	19.7794	8.24292	8.4293	8.50384	20.3012	10.293	0.993044	14.1323	11.7281	13.4613	20.5808	25.4264	15.1573	32.8441	25.4637	39.7957	31.4835	15.2505
9.10061	23.9727	11.7654	9.17478	6.95696	8.01928	14.2814	17.9902	11.2062	18.4188	15.9401	14.6541	23.3391	10.6099	22.2395	9.17478	7.70244	8.98841	16.7229	27.2343	40.6717	21.904	36.4224	33.7759	17.897	13.7782	15.176	19.9657	12.194	10.5726	13.9273	20.8417	22.4259	8.05655	9.60344	6.91968	22.3699	12.3617	5.05596	17.1702	11.6908	14.3187	22.1463	23.9355	12.6972	31.4835	24.2523	39.9076	31.3344	17.5056
9.11333	23.0595	10.6471	11.3181	8.07519	6.97559	11.6722	15.3064	11.4113	19.7048	17.0024	11.4485	20.3198	9.75254	21.6245	7.79563	9.28661	9.36116	18.4561	27.6815	42.4981	22.4259	34.8196	32.1918	17.8784	13.5918	13.5359	17.897	9.883	11.0012	13.89	22.724	24.625	8.2802	10.7962	5.876	24.7369	15.4928	11.2994	20.3571	11.7654	14.9896	23.5254	22.314	10.7217	29.8807	22.6868	39.5907	30.8685	19.3693
9.12604	22.0158	9.77118	13.0513	8.9325	6.06237	9.32388	12.5481	11.7467	20.5435	17.692	8.26156	17.3938	8.91386	20.5808	6.2301	10.8335	9.30525	19.8539	27.8866	43.6723	22.8545	33.2354	30.5703	17.8597	13.685	11.4485	15.4928	7.23651	11.6908	13.9086	23.8796	26.4142	9.0816	11.8399	6.02509	27.4206	19.5371	17.7852	23.6	11.9704	15.381	24.6064	20.5621	9.26797	28.0729	20.7671	38.808	30.1044	20.7671
9.13875	20.7858	9.04432	14.3373	9.52889	5.29824	7.85154	10.088	12.2313	20.9162	18.0461	5.22369	14.6728	7.982	19.1271	4.72049	12.3431	8.95114	20.9535	27.7747	44.1569	23.0222	31.7258	29.0048	17.8597	14.0205	8.96978	12.9395	4.38502	12.6972	13.89	24.2709	27.8493	10.498	12.6972	7.42289	30.3467	24.2337	24.3641	26.7683	12.399	15.4555	25.3519	18.7916	8.41066	26.0601	18.512	37.5593	29.0607	21.6804
9.15146	19.4439	8.44793	15.1387	9.86436	4.68321	7.87018	8.44793	12.809	20.8603	18.0834	2.83813	12.2313	6.8265	17.3379	3.73272	13.8155	8.39202	21.7549	27.3647	43.8959	22.8545	30.3467	27.607	17.8784	14.5423	6.19283	10.4794	1.81308	14.0391	13.7782	23.8796	28.9675	12.399	13.4241	9.56617	33.4964	29.3962	30.8499	29.7876	13.1072	15.1946	25.706	16.9838	8.14974	23.9355	15.9401	35.8819	27.7747	22.0345
9.16418	18.0834	7.96337	15.4369	9.92027	4.16137	9.24933	8.14974	13.4054	20.3571	17.8225	3.13632	10.1253	5.4287	15.3623	4.16137	15.2132	7.85154	22.2768	26.7124	42.9641	22.3327	29.1725	26.4515	17.9343	15.2319	3.24815	8.4293	3.00586	15.8096	13.5732	22.8918	29.8621	14.6169	14.1323	12.0263	36.7765	34.8569	37.0933	32.5272	14.1323	14.5609	25.6874	15.1946	8.50384	21.7922	13.1072	33.8318	26.3024	21.8667
9.17689	16.8347	7.6279	15.2878	9.80845	3.73272	11.2622	9.04432	14.0764	19.5371	17.3379	5.67099	8.39202	3.84454	13.4241	5.876	16.4992	7.4788	22.5563	25.7992	41.3799	21.4567	28.2034	25.6128	18.0647	16.0333	1.16078	7.23651	6.24874	17.9902	13.275	21.3822	30.5703	17.0397	15.0641	14.5609	40.1871	40.3921	42.9082	34.9314	15.4742	13.5545	25.2773	13.4427	9.47298	19.798	10.0694	31.4649	24.681	21.1958
9.1896	15.8655	7.55335	14.7473	9.54753	3.30406	13.2936	10.3862	14.7846	18.512	16.7601	8.59703	7.14333	2.35356	11.9331	8.18701	17.6734	7.44152	22.6495	24.6623	39.2366	20.2826	27.4393	25.1469	18.2698	16.9838	3.62089	7.10605	9.65935	20.5435	13.0513	19.6303	31.1481	19.5371	16.3688	17.0583	43.6164	45.8528	48.1639	36.8883	17.0956	12.2127	24.5132	11.784	10.9826	18.1952	6.97559	28.893	22.9663	20.1148
9.20232	15.381	7.79563	13.9273	9.28661	2.78222	14.9896	11.5976	15.5674	17.4311	16.1637	11.6163	6.41648	2.24174	11.374	10.6658	18.6798	7.79563	22.5936	23.3391	36.5901	18.9221	26.8615	25.0351	18.5679	18.0647	6.71467	7.73972	13.0327	23.4509	13.0886	17.8784	31.6326	21.9972	18.2138	19.4998	47.027	51.0899	52.6741	38.3607	18.9034	10.5726	23.4323	10.2744	12.9768	17.1702	4.16137	26.2465	21.2144	18.717
9.21503	15.4742	8.4293	12.9581	9.11887	2.18583	16.201	12.3431	16.4806	16.5179	15.7164	14.6541	6.26738	3.84454	12.0822	13.1259	19.4439	8.4293	22.4631	21.8481	33.5336	17.487	26.4142	25.296	18.9966	19.3134	9.69663	8.59703	16.2383	26.6938	13.685	16.5179	31.9681	24.3268	20.5808	21.8481	50.363	55.9356	56.3642	39.3298	20.8044	8.67158	22.0717	9.00705	15.3437	16.8906	2.8754	23.6745	19.4625	17.1329
9.22774	16.1265	9.37979	11.989	9.17478	1.55216	16.7788	12.5108	17.5243	15.9587	15.4742	17.6734	6.69603	5.85736	13.8714	15.4183	19.9285	9.2307	22.3327	20.2453	30.1976	16.1265	26.0601	25.8365	19.5557	20.7299	12.4177	9.28661	19.2389	30.123	14.9523	15.8469	32.0986	26.5633	23.3764	24.1218	53.5314	60.3153	59.1225	39.7771	22.7427	6.56557	20.5249	8.11246	17.9716	17.282	4.47821	21.3635	17.7665	15.5301
9.24045	17.1515	10.5167	11.1503	9.49162	1.30988	16.7229	12.0822	18.717	15.9401	15.5487	20.6553	7.60926	7.83291	16.3128	17.3938	20.1148	10.0694	22.2208	18.5866	26.6938	14.9523	25.7619	26.6006	20.2639	22.2768	14.8032	9.54753	21.8667	33.6455	16.8906	15.9774	31.9867	28.6134	26.3769	26.321	56.4574	64.1173	60.9304	39.7212	24.6064	4.31047	18.9034	7.77699	20.6926	18.1952	6.93832	19.4998	16.1265	14.0391
9.25317	18.3443	11.7094	10.5539	10.0507	1.92491	16.0146	11.169	20.0776	16.4806	15.9774	23.6	8.91386	9.54753	18.9221	18.9593	19.9285	10.8894	22.1649	16.9465	23.1527	14.1136	25.4824	27.5138	21.1212	23.8982	16.7974	9.34252	24.1405	37.1679	19.3321	16.816	31.5954	30.5703	29.4334	28.4084	59.0853	67.2856	61.769	39.1994	26.3397	1.99945	17.3938	8.01928	23.395	19.3507	9.24933	18.1952	14.5796	12.7718
9.26588	19.4253	12.865	10.2744	10.8149	3.04314	14.7473	10.0321	21.5499	17.5429	16.7229	26.4701	10.5726	10.908	21.4008	20.003	19.388	11.6349	22.1649	15.4183	19.7421	13.6664	25.2401	28.5016	22.1463	25.5569	18.3443	8.61567	25.9483	40.5785	22.0345	18.0461	30.8499	32.3968	32.3036	30.3839	61.3217	69.7644	61.6572	38.2861	27.8679	0.75076	16.1637	8.7834	25.9296	20.4689	11.169	17.5056	13.1445	11.784
9.27859	20.2453	13.8527	10.2371	11.6722	4.29183	12.9954	9.04432	23.0968	18.9407	17.692	29.2471	12.5481	11.7654	23.5254	20.4503	18.4934	12.3245	22.2022	14.095	16.6856	13.6104	24.9978	29.5453	23.3204	27.197	19.4066	7.44152	27.2902	43.7096	24.7741	19.3693	29.7689	34.1487	34.801	32.1731	63.1109	71.5349	60.6508	37.0188	29.1353	2.91268	15.4742	9.90164	28.0916	21.289	12.5481	17.3006	11.8213	11.0385
9.29131	20.6553	14.6728	10.3676	12.5481	5.55916	10.8708	8.72749	24.625	20.5249	18.8475	31.8749	14.8032	12.1381	25.1469	20.2826	17.282	13.0141	22.2022	13.0886	14.2441	13.8714	24.7928	30.5517	24.6437	28.7252	20.0589	5.89463	28.1102	46.4865	27.3088	20.5062	28.4457	35.8447	36.8138	33.6827	64.3969	72.6159	58.843	35.4719	30.1044	5.18642	15.4928	11.169	29.8062	21.699	13.3122	17.3565	10.6285	10.4048
9.30402	20.5621	15.2505	10.5539	13.3495	6.71467	8.55976	9.36116	26.0415	22.109	20.0962	34.335	17.3752	11.9145	26.1347	19.4625	15.8096	13.685	22.0904	12.5108	12.6599	14.3187	24.5878	31.4835	26.0787	30.1044	20.2639	4.06819	28.4084	48.7416	29.4894	21.3076	26.992	37.522	38.1929	34.8569	65.1051	73.0073	56.3642	33.72	30.7008	7.36697	16.2942	12.4177	30.9803	21.5872	13.48	17.4497	9.56617	9.7339
9.31673	19.9285	15.6233	10.7403	14.1323	7.70244	6.19283	10.7403	27.2715	23.5441	21.3263	36.5529	20.1335	11.1503	26.4701	18.0088	14.2068	14.3746	21.8108	12.4363	12.1567	14.8964	24.4387	32.3595	27.5697	31.2599	20.0776	2.12991	28.1848	50.4376	31.1481	21.6431	25.5942	39.1434	38.8639	35.5837	65.1983	72.765	53.3264	31.7817	30.9244	9.39843	17.7479	13.5918	31.5022	20.9349	13.0513	17.3565	8.70885	8.85795
9.32945	18.773	15.8283	10.8521	14.8964	8.46657	3.93773	12.4363	28.222	24.7369	22.5004	38.4539	23.0409	9.90164	26.1533	16.0146	12.6227	15.0455	21.289	12.809	12.5295	15.4555	24.3268	33.1609	29.0421	32.1358	19.593	0.862584	27.4579	51.4626	32.1731	21.5313	24.4387	40.6903	38.808	35.8074	64.6578	71.889	49.8412	29.6944	30.7753	11.2249	19.6116	14.5796	31.3158	19.7235	12.1381	16.9092	8.09383	7.68381
9.34216	17.2261	15.9028	10.908	15.6605	8.98841	2.01809	14.0018	28.7811	25.6501	23.5441	40.038	26.0042	8.26156	25.2214	13.5732	11.2808	15.6419	20.4503	13.6104	13.4427	15.9774	24.1964	33.8132	30.4212	32.7136	18.8661	2.3722	26.2465	51.7981	32.5086	20.9535	23.805	42.0695	38.0625	35.4719	63.465	70.454	46.0765	27.4952	30.2535	12.8277	21.6804	15.3251	30.4026	18.0088	10.9453	16.0146	7.83291	6.15556
9.35487	15.3437	15.9401	10.8894	16.5179	9.24933	1.01168	15.176	28.9302	26.1906	24.4387	41.1935	28.9116	6.41648	23.7491	10.7776	10.4048	16.0892	19.2762	14.71	14.4864	16.3874	24.0287	34.3164	31.6326	32.9559	17.9902	4.18001	24.5878	51.444	32.1172	20.0217	23.8236	43.2436	36.6461	34.5028	61.6386	68.4971	42.144	25.1469	29.3962	14.2068	23.7677	15.791	28.7811	16.0146	9.86436	14.6541	7.982	4.2732
9.36758	13.3495	15.996	10.7962	17.5056	9.32388	1.51489	15.7164	28.6134	26.3397	25.1469	41.9204	31.614	4.60867	21.8667	7.79563	10.088	16.3315	17.8038	16.0333	15.4183	16.6856	23.7864	34.6146	32.6018	32.9	17.0583	5.78281	22.5749	50.3817	30.9803	18.8848	24.4946	44.1009	34.6705	32.9559	59.1785	66.0742	38.1743	22.7613	28.222	15.3623	25.706	15.9587	26.4888	13.9646	9.39843	12.809	8.57839	2.16719
9.3803	11.4299	16.1824	10.6285	18.6052	9.37979	2.074	15.5487	27.812	26.1347	25.5942	42.1254	33.9996	3.49043	19.7048	4.81367	10.3489	16.2569	16.0892	17.5243	16.0519	16.8906	23.4136	34.6332	33.2541	32.5645	16.201	7.08742	20.2267	48.6484	29.1353	17.7106	25.7433	44.5669	32.2663	30.8499	56.1779	63.26	34.2978	20.2639	26.8056	16.2756	27.3834	15.8096	23.6	12.2872	10.0321	10.5167	9.56617	1.32851
9.39301	9.883	16.4992	10.3862	19.8726	9.51025	2.26038	14.6355	26.526	25.5569	25.8178	41.8272	35.9565	3.80727	17.4311	2.12991	10.9453	15.8469	14.3187	19.0898	16.3128	16.9465	22.8545	34.3164	33.515	32.0054	15.586	7.982	17.6174	46.3188	26.6379	16.7788	27.3088	44.5669	29.5825	28.222	52.6927	60.0917	30.5517	17.7479	25.2401	16.9651	28.688	15.3996	20.1894	11.5603	11.7094	7.94473	10.8708	3.62089
9.40572	8.96978	17.0583	10.0321	21.2144	10.0321	2.12991	13.0327	24.7928	24.6064	25.7806	41.0258	37.317	5.13051	15.1946	1.66398	11.6349	15.0455	12.7718	20.6553	16.2569	16.9092	22.1277	33.6268	33.31	31.2599	15.3623	8.48521	14.8405	43.4859	23.5814	16.3688	28.9675	44.0637	26.8242	25.2028	48.8162	56.6065	27.0106	15.2505	23.5814	17.4497	29.6012	14.7287	16.3874	12.1008	14.0577	5.20506	12.399	6.36056
9.41844	8.80204	17.8597	9.49162	22.5936	11.0944	2.24174	10.8149	22.6495	23.3391	25.4637	39.6653	38.0066	6.64012	13.1632	3.58362	12.194	13.8527	11.8399	22.2022	15.8469	16.7974	21.1772	32.49	32.639	30.4399	15.6605	8.54112	11.989	40.2803	20.0589	16.6856	30.533	43.0386	24.1405	21.904	44.6414	52.8977	23.7305	12.8836	21.9413	17.7479	30.0112	13.9459	12.2872	13.8341	16.6856	2.70767	14.0764	9.11887
9.43115	9.19342	18.9034	8.82068	23.9541	12.7159	3.21087	8.26156	20.208	21.7922	24.8673	37.7829	37.9134	7.96337	11.4113	5.33552	12.4922	12.3245	11.8585	23.6373	15.1946	16.611	20.0962	30.9244	31.4835	29.6385	16.5738	8.16838	9.11887	36.7952	16.2197	17.7106	31.819	41.4917	21.699	18.4188	40.299	49.0584	20.7112	10.7403	20.3944	17.9156	29.9926	13.1445	8.03791	16.2383	19.2202	2.40947	15.8469	11.7654
9.44386	9.92027	20.1894	7.982	25.2028	14.8032	5.05596	6.06237	17.5615	20.003	23.9914	35.416	37.0002	8.96978	10.088	6.58421	12.4549	10.498	12.8463	24.8673	14.3559	16.3501	18.8848	28.9302	29.8248	28.9116	18.0647	7.40425	6.30465	33.1423	12.194	19.3134	32.7136	39.423	19.6675	14.971	35.9192	45.1633	17.9343	8.96978	19.0525	17.9902	29.508	12.4922	3.80727	18.8289	21.4754	4.70185	17.6174	14.2441
9.45657	10.703	21.6617	7.12469	26.2465	17.2633	7.40425	5.61508	14.8405	18.0275	22.8731	32.639	35.3228	9.69663	9.24933	7.31106	12.0263	8.46657	14.5237	25.7992	13.4054	16.0333	17.5802	26.526	27.7188	28.3525	20.0217	6.28602	3.65817	29.4707	8.14974	21.2144	33.1423	36.8883	18.0834	11.6349	31.614	41.2681	15.3623	7.75836	17.9716	17.9156	28.5761	12.194	1.34715	21.2517	23.2645	7.27379	19.3321	16.4619
9.46929	11.3181	23.2645	6.47239	27.0106	19.9098	10.0694	7.60926	12.2313	15.9401	21.494	29.508	32.9	10.2371	8.89523	7.4788	11.2249	6.30465	16.406	26.3397	12.4736	15.6792	16.2756	23.7305	25.1842	27.9984	22.2768	4.96277	1.2726	25.8924	4.21728	23.1713	33.0677	33.925	16.9838	8.57839	27.5324	37.4475	12.8836	7.21788	17.1515	17.7479	27.2343	12.3617	4.83231	23.2832	24.5132	9.65935	20.9908	18.4188
9.482	11.7467	24.9792	6.47239	27.4393	22.6309	12.9022	10.7403	9.90164	13.7782	19.9285	26.1347	29.8248	10.7403	9.02569	7.19924	10.1066	4.14274	18.1393	26.4142	11.5417	15.2505	14.9896	20.6553	22.2954	27.812	24.6437	3.65817	1.34715	22.519	1.10487	24.9419	32.4713	30.6449	16.2569	6.02509	23.7864	33.7946	10.4608	7.36697	16.6483	17.487	25.5755	13.0513	8.55976	24.8114	25.1469	11.7654	22.5004	20.1521
9.49471	11.989	26.7497	7.53471	27.5324	25.3146	15.7724	14.0391	8.1311	11.6163	18.1579	22.5936	26.2838	11.4299	9.60344	6.60285	8.80204	2.11128	19.4439	25.9483	10.7589	14.7473	13.7782	17.3379	19.1084	27.7188	26.992	3.0245	3.24815	19.4439	3.28542	26.4329	31.4276	27.1224	15.7351	4.25456	20.4876	30.3653	8.01928	8.09383	16.406	17.1329	23.6373	14.1882	11.9704	25.6874	25.1282	13.48	23.8423	21.7176
9.50743	12.0449	28.5016	9.56617	27.2156	27.8679	18.5866	17.0956	7.12469	9.52889	16.2569	19.0339	22.519	12.4922	10.5539	5.95055	7.40425	0.303467	20.1521	24.886	10.1439	14.1882	12.6413	13.89	15.6605	27.6443	29.1539	3.80727	4.96277	16.7974	6.11828	27.5138	30.0112	23.4509	15.3437	3.73272	17.8038	27.197	5.46598	9.21206	16.406	16.7042	21.5126	15.6419	14.9337	25.8551	24.4573	14.8032	24.9605	23.2645
9.52014	12.0076	30.2162	12.3058	26.526	30.1789	21.2517	19.6675	6.88241	7.59062	14.2814	15.6233	18.8475	14.0205	11.784	5.55916	6.24874	1.2726	20.1521	23.2273	9.75254	13.5545	11.6163	10.4235	12.0449	27.4393	30.999	5.54053	6.39784	14.5796	8.46657	28.1102	28.3152	19.7421	14.915	4.2732	15.8469	24.3082	2.8754	10.6285	16.611	16.1824	19.2948	17.1888	17.3938	25.3146	23.1713	15.6792	25.8551	24.886
9.53285	11.8585	31.8376	15.4555	25.4637	32.2104	23.6559	21.6245	7.14333	5.85736	12.2313	12.4736	15.8283	15.9215	13.1632	5.76417	5.67099	2.44675	19.3507	20.9721	9.65935	12.8277	10.6658	7.06878	8.31747	26.992	32.434	7.60926	7.6279	12.809	10.2744	28.2593	26.526	16.1637	14.4118	5.20506	14.6355	21.7176	1.03032	12.2686	17.0211	15.586	17.1142	18.717	19.3134	24.0659	21.3263	16.1078	26.5447	26.7124
9.54556	11.6535	33.2727	18.773	24.0659	33.8691	25.7619	22.8172	7.57198	4.44093	10.1812	9.80845	14.0577	18.0647	14.5796	6.62149	6.06237	3.24815	17.7852	18.1579	9.78981	12.0076	9.77118	4.18001	4.55275	26.2278	33.4404	9.7339	8.63431	11.4299	11.5603	27.9984	24.8301	12.9022	13.7782	6.17419	14.1696	19.388	3.11769	14.1509	17.6174	14.9523	15.1387	20.0589	20.674	22.2022	18.978	16.1265	26.9733	28.7811
9.55828	11.4113	34.4469	22.0904	22.3327	35.1364	27.5324	23.2086	7.88882	3.41588	8.14974	7.83291	13.9459	20.2453	15.8655	7.88882	7.27379	3.69544	15.5301	14.8778	10.1998	11.0758	8.85795	2.96859	0.806672	25.0723	33.9623	11.8026	9.49162	10.3117	12.3804	27.4765	23.4695	10.2371	13.0141	7.0315	14.3	17.3565	5.89463	16.1824	18.3816	14.3	13.4613	21.1026	21.4567	19.8539	16.201	15.7164	27.1597	31.0735
9.57099	11.1317	35.3414	25.296	20.3571	35.9751	28.9116	22.7986	8.01928	2.76358	6.17419	6.69603	15.2692	22.3327	16.9465	9.30525	8.96978	3.86318	12.7159	11.2249	10.7217	10.0507	7.88882	4.49684	2.89404	23.5068	33.9809	13.685	10.2557	9.32388	12.9395	26.8056	22.6868	8.55976	12.194	7.75836	14.8405	15.6605	8.65294	18.307	19.3321	13.6477	12.2499	21.8108	21.7176	17.1702	13.1072	14.8778	27.1038	33.515
9.5837	10.7776	35.8633	28.2407	18.1952	36.3665	29.918	21.6058	8.01928	2.44675	4.29183	6.3792	17.2633	24.1218	17.692	10.6658	10.8708	3.88181	9.54753	7.34834	11.2994	8.91386	6.90104	6.88241	6.45375	21.5313	33.5709	15.3251	10.964	8.29883	13.4241	26.2092	22.6309	8.14974	11.3181	8.41066	15.6419	14.4305	11.2808	20.4317	20.3944	13.0886	11.5231	22.1463	21.494	14.4864	9.80845	13.6477	26.8429	35.9751
9.59642	10.3489	35.9751	30.794	15.8842	36.3106	30.533	19.6862	8.05655	2.27901	2.61448	6.54694	19.3507	25.501	18.0647	11.8772	12.809	3.90045	6.32329	3.39725	11.8026	7.70244	5.85736	9.2307	9.82709	19.1643	32.7322	16.6856	11.6908	7.16196	14.1136	25.8365	23.3577	8.83931	10.4794	8.95114	16.6297	13.8527	13.6664	22.4445	21.6245	12.6972	11.2435	22.0531	20.879	12.2872	6.56557	12.0263	26.3769	38.2861
9.60913	9.84573	35.621	32.8627	13.4986	35.8074	30.7753	17.0956	8.35475	2.074	1.70126	6.84513	21.1026	26.3769	17.9902	12.8836	14.6541	4.1241	3.93773	0.527114	12.1195	6.41648	4.83231	11.374	12.9954	16.5924	31.5767	17.7106	12.4736	5.82009	15.1946	25.8551	24.7369	10.0135	9.71526	9.37979	17.7293	14.1136	15.7537	24.2896	22.9663	12.5108	11.2435	21.5313	20.0217	11.2994	4.18001	10.1626	25.7246	40.2803
9.62184	9.28661	34.8196	34.3723	11.1131	34.8755	30.6635	14.0018	9.11887	1.7199	2.48402	6.99423	22.3327	26.6938	17.4683	13.685	16.3501	4.6273	4.25456	4.16137	12.2499	5.22369	3.95636	13.2563	15.9215	13.9459	30.1789	18.3816	13.3495	4.29183	16.7229	26.2465	26.5447	11.2435	9.10024	9.67799	18.9407	15.2132	17.4683	25.8551	24.3641	12.6413	11.2994	20.5994	19.1084	12.1008	4.64594	8.24292	24.9232	41.7899
9.63455	8.65294	33.5336	35.2669	8.80204	33.5523	30.2348	10.5167	10.4421	1.23533	4.01227	6.97559	22.9477	26.4329	16.5551	14.3373	17.8411	5.35415	6.50966	7.42289	12.1008	4.38502	3.37861	14.9337	18.5493	11.4858	28.5948	18.7357	14.3559	2.59585	18.6239	27.0106	28.5202	12.2127	8.69022	9.77118	20.2453	17.0211	18.7543	27.1224	25.7806	13.1072	11.2435	19.2762	18.4188	14.4491	7.46016	6.80786	24.01	42.7218
9.64727	8.03791	31.7631	35.4905	6.64012	31.9122	29.508	6.75195	12.2127	0.75076	5.7269	6.78922	22.8918	25.5942	15.2878	14.8778	19.1084	6.17419	8.85795	10.1812	11.6535	4.34774	3.35997	16.3688	20.879	9.5848	26.8801	18.773	15.4928	0.769397	20.6926	27.9797	30.4771	12.8463	8.44793	9.67799	21.6245	19.2762	19.6116	28.0543	27.197	13.9646	10.9267	17.5802	18.1952	17.7293	10.8335	6.75195	22.985	42.9641
9.65998	7.44152	29.5825	35.0805	4.70185	29.9739	28.5761	3.00586	14.2814	0.769397	7.49744	6.54694	22.2395	24.2523	13.7409	15.381	20.0962	7.01287	10.7217	12.3245	10.964	5.29824	3.90045	17.5988	22.8918	8.70885	25.0351	18.5679	16.7415	1.14214	22.724	28.9489	32.2104	13.07	8.37338	9.34252	23.0782	21.7735	20.0776	28.6693	28.5761	15.2132	10.293	15.6233	18.6611	21.4381	14.2255	8.46657	21.904	42.5168
9.67269	6.91968	27.0479	34.0555	3.15496	27.8679	27.4579	2.01809	16.4619	1.38443	9.30525	6.30465	21.0281	22.4259	12.0076	15.8655	20.8044	7.79563	11.8772	13.7409	10.0135	6.88241	4.75776	18.6425	24.5319	9.02569	23.0968	18.1952	18.0647	3.06178	24.5505	29.8062	33.6082	12.9581	8.48521	8.7834	24.5878	24.2709	20.1148	28.9489	29.8807	16.816	9.34252	13.4241	19.8912	25.2401	17.4683	11.3181	20.7858	41.3613
9.68541	6.50966	24.2523	32.49	2.16719	25.6128	26.2278	5.52189	18.6239	2.14855	11.1131	6.26738	19.4066	20.208	10.1439	16.3501	21.2331	8.50384	12.2127	14.4305	8.85795	8.7834	5.78281	19.5557	25.8365	10.1998	21.0467	17.7479	19.4253	4.90686	25.9856	30.4212	34.5773	12.5854	8.70885	8.05655	26.0601	26.6379	19.798	28.9862	31.0922	18.7357	8.11246	11.1317	21.8108	28.9675	20.413	14.71	19.6862	39.5348
9.69812	6.26738	21.289	30.3839	1.96218	23.3018	24.9232	9.17478	20.6367	2.89404	12.9581	6.47239	17.4497	17.692	8.26156	16.816	21.3822	9.17478	11.7467	14.3932	7.57198	10.7589	6.84513	20.2826	26.787	11.7094	18.8848	17.3379	20.7299	6.62149	26.9361	30.6449	35.0805	12.1195	9.02569	7.1806	27.4952	28.7439	19.183	28.8184	32.2104	20.8976	6.77058	8.89523	24.1405	32.49	23.0222	18.2698	18.5493	37.1679
9.71083	6.21147	18.3257	27.9238	2.2231	20.9908	23.6373	12.5668	22.4259	3.52771	14.766	6.93832	15.2692	14.9896	6.36056	17.2074	21.2703	9.82709	10.4608	13.6664	6.19283	12.6972	7.87018	20.8603	27.3834	13.2004	16.6297	17.1142	21.9226	8.24292	27.3088	30.4771	35.0992	11.7467	9.41707	6.24874	28.8371	30.5144	18.3443	28.5389	33.2354	23.2086	5.65235	6.95696	26.6379	35.6769	25.2773	21.7549	17.4497	34.4096
9.72355	6.3792	15.5301	25.1469	2.50266	18.7543	22.3886	15.6792	23.8609	4.03091	16.5551	7.51607	12.9768	12.2313	4.55275	17.4497	20.9162	10.5353	8.50384	12.3058	4.85095	14.505	8.85795	21.3263	27.6629	14.4678	14.3187	17.1702	22.9104	9.67799	27.1411	29.918	34.7078	11.6535	9.84573	5.37279	30.0485	31.9681	17.3938	28.222	34.13	25.5569	5.27961	5.78281	29.0607	38.4539	27.1224	25.0164	16.3688	31.3904
9.73626	6.77058	13.0886	22.2395	2.59585	16.6297	21.1958	18.4002	24.9792	4.34774	18.2698	8.1311	10.6844	9.65935	3.04314	17.4683	20.3385	11.3367	5.95055	10.4421	3.65817	16.1078	9.75254	21.6617	27.607	15.4369	12.1381	17.487	23.6	10.9826	26.5074	29.0421	33.9437	12.0076	10.293	4.68321	31.0922	33.0491	16.3688	27.9984	34.9687	27.8866	6.00646	5.85736	31.2413	40.7276	28.5575	27.9425	15.3437	28.3525
9.74897	7.34834	11.2249	19.2948	2.55857	14.6355	20.1148	20.7299	25.7246	4.49684	19.8726	8.65294	8.39202	7.75836	2.68903	17.1702	19.593	12.2499	3.0245	8.22429	2.85677	17.4497	10.5912	21.8295	27.2902	16.0706	10.3676	18.0834	23.9727	12.1195	25.501	27.9611	32.9186	12.7904	10.7589	4.25456	31.9308	33.8505	15.381	27.8866	35.7328	30.0298	7.51607	7.06878	33.0304	42.3863	29.6012	30.4771	14.3932	25.4264
9.76168	8.09383	10.0694	16.3874	2.46538	12.7904	19.1457	22.6681	26.0974	4.44093	21.3449	9.04432	6.17419	7.31106	4.10546	16.5365	18.6798	13.2191	0.378016	5.80145	2.80085	18.512	11.3181	21.8667	26.7311	16.4247	9.37979	18.8289	23.9355	13.1072	24.2896	26.8056	31.7445	13.8714	11.2062	4.14274	32.5831	34.3537	14.4864	27.9425	36.441	31.8749	9.30525	8.83931	34.2605	43.3555	30.2721	32.5086	13.5359	22.8545
9.7744	8.9325	9.65935	13.6477	2.53993	11.0571	18.2884	24.1777	26.116	4.16137	22.5749	9.24933	4.08682	8.63431	6.3792	15.5301	17.6547	14.2627	3.39725	3.39725	3.47179	19.2948	11.9704	21.7363	25.9669	16.5365	9.52889	19.6489	23.4509	13.9459	23.0036	25.7619	30.533	15.0455	11.6349	4.25456	33.0118	34.6705	13.7223	28.1661	37.0933	33.3286	11.0944	10.7589	34.8942	43.5418	30.589	34.0182	12.7718	20.7112
9.78711	9.75254	9.82709	11.1876	2.93132	9.47298	17.5243	25.3333	25.8178	3.75135	23.6	9.32388	2.39084	11.1131	9.06296	14.1323	16.5365	15.2692	6.43511	1.53352	4.53412	19.7794	12.5108	21.5126	25.0723	16.4992	10.7403	20.3571	22.5377	14.6169	21.7922	24.9605	29.3775	16.1451	12.0263	4.49684	33.2727	34.8569	13.1632	28.5575	37.6897	34.2605	12.6786	12.6413	34.8942	42.8895	30.6076	34.9314	12.1754	19.0525
9.79982	10.5167	10.3489	8.98841	3.60226	7.982	16.872	26.116	25.2773	3.1736	24.3641	9.37979	2.35356	14.095	11.9704	12.4177	15.3437	16.2197	9.17478	2.16719	5.68962	20.0217	12.9209	21.1585	24.0287	16.3501	12.5668	20.8603	21.1399	15.1014	20.7858	24.4759	28.3525	16.9838	12.3804	4.73913	33.3286	34.9501	12.7531	29.0607	38.1557	34.596	13.9459	14.4118	34.2605	41.3426	30.3467	35.3228	11.7094	17.8038
9.81254	11.1503	11.0385	7.12469	4.44093	6.58421	16.3128	26.6006	24.5319	2.50266	24.8487	9.54753	4.16137	17.2261	14.9896	10.4421	14.1136	17.0583	11.4485	3.84454	6.84513	20.0403	13.2004	20.7112	22.8731	16.1637	14.5982	21.1026	19.3134	15.3623	20.003	24.2896	27.5138	17.4683	12.6972	4.96277	33.1982	35.0246	12.5481	29.6198	38.5098	34.2978	14.8778	15.996	33.0118	38.9012	29.8621	35.1737	11.4299	16.8347
9.82525	11.579	11.784	5.63371	5.31688	5.26097	15.8655	26.787	23.6745	1.7199	25.0351	10.0135	6.50966	20.2639	18.0275	8.39202	12.865	17.7665	13.1818	5.33552	7.94473	19.9285	13.3682	20.1894	21.699	15.9774	16.4992	21.0281	17.1329	15.381	19.4066	24.3828	26.787	17.5429	12.9954	5.20506	32.8813	35.0805	12.5295	30.1603	38.6589	33.3473	15.4555	17.4311	31.2599	35.621	29.2098	34.5587	11.3181	15.9401
9.83796	11.7094	12.5481	4.49684	6.08101	4.06819	15.5301	26.7683	22.7054	0.918495	24.9419	10.964	9.0816	23.0968	20.9349	6.60285	11.5976	18.307	14.2814	6.47239	8.9325	19.6862	13.3868	19.6489	20.5249	15.7537	18.1579	20.5808	14.6541	15.1201	18.8848	24.5691	26.1906	17.1888	13.275	5.50325	32.434	35.1178	12.6413	30.589	38.603	31.7445	15.7537	18.6798	29.098	31.5767	28.4457	33.4777	11.3553	14.971
9.85067	11.5603	13.3495	3.6768	6.69603	3.06178	15.2878	26.5074	21.7363	0.638937	24.5691	12.4736	11.7654	25.5942	23.6186	5.76417	10.3303	18.6984	14.7846	7.27379	9.80845	19.4066	13.2563	19.1271	19.3693	15.5114	19.388	19.8166	12.0263	14.5982	18.2698	24.6437	25.6501	16.4433	13.5173	5.83872	31.819	35.1364	12.8463	30.8499	38.2861	29.5639	15.8655	19.7421	26.6565	26.8988	27.6443	32.0427	11.5231	13.8341
9.86339	11.0758	14.1696	3.1736	7.10605	2.42811	15.2132	26.0601	20.8417	1.36579	24.01	14.505	14.4491	27.6629	25.9296	6.49102	9.0816	18.8661	14.6914	7.85154	10.5539	19.0898	13.0327	18.6239	18.2511	15.1573	20.1521	18.773	9.41707	13.8155	17.4497	24.4573	25.0723	15.381	13.685	6.2301	31.0362	35.0246	13.1072	30.8499	37.6338	26.8615	15.9215	20.5994	24.0659	21.8295	26.8988	30.3094	11.7654	12.4736
9.8761	10.3117	14.9896	2.93132	7.27379	2.42811	15.2692	25.4824	20.0589	2.31629	23.2645	16.9465	17.0956	29.2284	27.812	8.44793	7.79563	18.8475	14.1136	8.33611	11.1876	18.8289	12.7159	18.1766	17.1888	14.6728	20.413	17.4683	7.08742	12.8277	16.3315	23.8796	24.4387	14.1136	13.7595	6.58421	30.0112	34.7078	13.3868	30.533	36.6647	23.7305	15.9587	21.2144	21.494	16.667	26.2465	28.3525	12.0822	10.8894
9.88881	9.24933	15.7537	3.00586	7.19924	3.0245	15.4555	24.7741	19.4253	3.30406	22.4631	19.6675	19.6116	30.2348	29.1912	10.9267	6.45375	18.5493	13.2191	8.91386	11.7094	18.6052	12.3431	17.8038	16.2197	13.9832	20.1521	16.0333	5.54053	11.6908	14.8778	22.78	23.7118	12.7531	13.685	6.86377	28.7252	34.1487	13.6477	29.8062	35.3414	20.3385	16.0706	21.6245	19.0339	11.9704	25.7619	26.2651	12.4177	9.19342
9.90153	7.94473	16.3501	3.37861	6.91968	3.91909	15.7351	23.9541	19.0339	4.31047	21.6804	22.519	21.9226	30.6635	29.9926	13.5173	5.01868	17.9902	12.2499	9.7339	12.1381	18.4748	11.9331	17.5056	15.3251	13.07	19.4066	14.5609	5.44734	10.5353	13.0513	21.1212	22.9104	11.5044	13.4241	6.95696	27.1411	33.2168	13.8155	28.6693	33.6455	16.7974	16.2383	21.7363	16.7788	9.04432	25.5196	24.1218	12.7718	7.51607
9.91424	6.45375	16.7042	4.03091	6.5283	4.86959	16.1078	23.0222	18.8661	5.35415	21.0281	25.3519	23.9168	30.4958	30.2348	16.0146	3.45316	17.077	11.5231	10.8521	12.5481	18.4188	11.579	17.282	14.4678	11.9145	18.2511	13.2004	6.58421	9.47298	10.9267	18.9034	22.0717	10.498	12.9209	6.77058	25.2214	31.8563	13.8714	27.0665	31.6326	13.2563	16.406	21.5499	14.8032	9.51025	25.4637	22.0158	13.1072	6.15556
9.92695	4.88822	16.7229	4.96277	6.15556	5.78281	16.4992	22.0158	18.9407	6.45375	20.5994	28.0729	25.5755	29.7689	29.918	18.3257	1.7199	15.791	11.3926	12.2313	12.9209	18.512	11.3367	17.1702	13.7036	10.5167	16.7601	12.0263	8.20565	8.57839	8.55976	16.1637	21.2331	9.84573	12.1008	6.26738	22.8918	29.9926	13.7782	25.0164	29.2657	9.86436	16.4433	21.0467	13.0886	12.604	25.6501	20.0217	13.4427	5.55916
9.93966	3.45316	16.3501	6.11828	5.98782	6.60285	16.872	20.9535	19.2389	7.64653	20.4689	30.533	26.8242	28.5202	29.1539	20.3571	0.396653	14.1136	12.0636	13.7223	13.2936	18.717	11.2622	17.1702	12.9768	8.95114	15.0082	11.1503	9.78981	7.92609	6.06237	13.0141	20.4503	9.62208	11.0012	5.4287	20.1521	27.6256	13.5545	22.519	26.6006	6.75195	16.2197	20.2267	11.5603	16.4247	26.0042	18.2325	13.7595	5.95055
9.95238	2.63312	15.5301	7.49744	6.21147	7.27379	17.1515	19.8166	19.7235	8.96978	20.7112	32.6577	27.6256	26.8056	27.9797	22.0345	2.29765	12.0449	13.5173	15.2505	13.7036	19.0712	11.4299	17.282	12.2499	7.25515	13.1072	10.5353	11.1503	7.57198	3.60226	9.54753	19.7607	9.75254	9.56617	4.31047	16.9838	24.7555	13.1259	19.6116	23.6932	4.04955	15.6792	19.1271	10.1253	20.0776	26.5447	16.7042	14.0577	7.06878
9.96509	3.08041	14.2814	9.0816	6.95696	7.75836	17.282	18.6611	20.2826	10.4608	21.3076	34.3537	28.017	24.7369	26.5633	23.3764	4.45957	9.56617	15.4555	16.6856	14.1323	19.4998	11.8399	17.4683	11.4858	5.50325	11.1503	10.1626	12.1754	7.44152	1.79444	6.00646	19.1643	10.088	7.85154	3.1736	13.3868	21.3635	12.5668	16.4247	20.5808	1.88763	14.6914	17.7852	8.69022	23.2086	27.2156	15.5114	14.3373	8.48521
9.9778	4.34774	12.604	10.8335	8.16838	8.01928	17.2261	17.4497	20.879	12.1195	22.2208	35.5651	27.9797	22.4445	25.0537	24.3268	6.6774	6.77058	17.6547	17.8784	14.5237	19.9657	12.5108	17.7293	10.703	3.78863	9.26797	9.82709	12.865	7.51607	2.68903	2.96859	18.6239	10.5539	5.876	2.8754	9.43571	17.5615	11.8399	13.1259	17.3752	0.899858	13.2004	16.2569	7.21788	25.7246	28.017	14.6914	14.5982	9.86436
[truncated: 735 more columns]

## Sheet: Fig.3a
Wavelength (nm)	150K	170K	200K	235K	250K	280K	300K	330K	350K	380K	400K
510	71.1918	31.5305	65.4507	44.0383	44.1285	69.2891	96.8821	69.3642	123.65	120.033	126.284
511	48.5874	38.0142	48.7191	33.878	67.8923	65.7746	67.9894	93.4478	120.468	137.378	91.1312
512	36.2241	59.4081	40.4834	46.8078	74.7335	74.4909	72.6597	124.089	181.15	157.83	144.867
513	70.7379	44.9375	66.4787	49.2251	64.7003	68.7985	98.9197	116.224	158.523	174.325	124.554
514	49.5283	38.9162	53.9961	86.2397	103.866	101.606	138.952	106.12	182.601	188.352	203.274
515	71.6217	47.8946	82.538	78.2331	78.716	95.4804	137.462	139.858	194.872	250.928	158.754
516	87.2885	63.6686	87.509	91.8274	131.752	139.944	156.092	165.172	227.405	286.713	261.893
517	72.5452	77.4141	105.914	101.387	163.524	142.972	183.722	190.582	299.567	273.425	219.205
518	113.2	91.0736	106.953	126.346	166.98	165.879	131.938	222.868	312.54	333.283	281.88
519	107.514	127.419	139.457	136.244	150.452	158.951	261.576	316.183	397.77	393.498	342.446
520	139.235	108.314	169.598	206.244	189.828	229.242	279.986	309.968	414.962	411.757	415.78
521	156.634	184.682	232.604	192.99	259.317	313.105	360.004	368.644	444.994	521.925	413.167
522	212.707	199.978	218.551	212.575	263.067	370.099	475.751	440.957	546.623	613.7	482.719
523	297.412	245.215	286.729	334.729	355.52	353.396	435.805	531.11	562.253	702.019	511.661
524	327.454	341.408	482.092	329.42	460.881	465.415	547.655	522.952	667.05	739.718	558.707
525	405.865	370.528	452.753	457.529	514.552	613.459	669.487	653.447	731.676	842.319	548.823
526	536.551	477.601	501.063	468.446	628.554	571.93	727.526	864.069	911.618	979.476	677.504
527	616.844	586.352	693.179	595.372	708.842	752.693	799.713	826.202	1002.11	1131.56	820.458
528	863.03	823.293	753.927	659.612	965.607	758.6	948.45	1062.6	1164.57	1154.24	907.904
529	1064.02	935.364	980.7	853.753	998.413	978.594	1066.29	1108.18	1286.79	1332.74	863.08
530	1341.22	1194.03	1236.31	1026.57	1218.86	1125.05	1284.36	1308.62	1466.44	1506.16	1062.59
531	1516.27	1506.63	1303.53	1237.34	1363.43	1310.98	1516.71	1440.97	1554.22	1712.44	1255.79
532	1804.8	1676.37	1595.91	1371.41	1620.42	1554.07	1636.34	1731.74	1838.96	1867.7	1362.45
533	2280.26	2029.54	1799.85	1704.12	1761.41	1738.67	1838.99	1949.87	2049.41	2210.65	1523.16
534	2535.05	2286.9	2003.9	1836.64	2141.07	2004.84	2067.51	2151.94	2292.77	2439.04	1781.75
535	2977.86	2569.71	2289.64	2070.36	2351.25	2211.59	2473.66	2501.89	2658.83	2601.63	1778.19
536	3370.64	3007.74	2653.78	2423.68	2478.35	2660.8	2684.73	2825.57	2922.72	2913.26	2091.14
537	4205.6	3554.77	2853.29	2772.02	3237.25	2743.72	2967.24	3110.69	3398.7	3203.4	2324.54
538	4666.25	4122.81	3320.52	3155.85	3260.17	3056.83	3563.58	3458.32	3545.28	3708.5	2576.89
539	5360.45	4853.39	3874.51	3271.26	3700.02	3554.16	3791.11	3789.16	4187.48	4142.2	2781.86
540	6197.33	5292.67	4242.04	3728.23	4175.5	3766.95	4252.98	4455.04	4302.73	4387.84	3089.85
541	7240.18	6279.63	4771.21	4162.1	4809.65	4401.65	4505.89	4725.86	4876.09	4763.75	3368.92
542	8079.59	7151.26	5645.35	4997.69	5173.04	5030.62	5179.35	5209.07	5375.54	5167.03	3715.06
543	8893.16	7787.23	6228.8	5362.82	5753.12	5250.94	5913.88	5748.27	5939.51	5902.77	4396.42
544	10385.6	8831.52	6639.52	5975.02	6434.93	6051.64	6570.79	6199.01	6821.65	6486.39	4649.93
545	11463.5	9971.26	7619.7	6359.27	6999.46	6895.13	6949.14	7298.06	7159.72	7227.56	5127.05
546	12515.3	11364.3	8622.49	7570.61	8079.1	7798.35	8152.37	7816.03	7947.01	7816.96	5729.53
547	13340.6	12268.3	9718.93	8398.91	8975.44	8362.69	8906.21	8947.52	8924.31	8930.65	6366.24
548	14664.9	13061.1	11217.2	9447.25	10325.9	9492.08	9935.26	9934.46	9863.41	9800.84	7232.43
549	15286.3	14728.5	12350.4	10980.3	11581.8	10534.6	11077.2	11017.3	11034.8	10540.2	8043.19
550	16467	15798.2	13473	12123.8	13007.4	12106.2	12541.2	12442.6	12407	11973.3	8804.43
551	17827.5	17236.8	15445.2	13564.2	14843.1	13770.3	13482.5	13437.2	13650	12994.3	9562.63
552	19127.5	18434.2	17325.9	15058.9	16032.1	14949.7	15708.3	15451.7	14861.8	14557.4	10665.1
553	20016	19913.3	19137	17016.1	18435	17700.4	17279.4	16961.3	16502.1	16503.9	12203.5
554	21902.6	21235.4	22365.4	19593.6	21037.7	19194.2	18994.2	18775.5	18335.1	17824.7	13523.9
555	23323.5	23605	24388.8	21856	23396.8	22251	21923.2	21232.8	20288.9	19951.9	14855
556	25028.4	25692.2	26978.4	24325.5	26957.8	24089.8	24938.7	23705.1	22294.2	21802.5	16640.8
557	27341.8	27744.3	29990.7	27184.9	29414.7	27185.9	26886.1	25962.3	24845.5	23943.9	18224.3
558	29926.5	30634.9	32859.9	30620.4	32613.4	30837.9	30041.4	28637.9	27714.2	26546.6	19531.9
559	32416.6	32958.6	36716.8	34210	37286.5	33212.3	32951.5	31515.7	30576.4	29519.7	21709.2
560	35724.5	36378.1	39924.8	37610.8	41207.3	37397.1	36575.1	35380.5	33188.6	31274.3	23810.1
561	39703	40100.3	42767.6	40486.3	45001.7	41215.5	40917.3	38267	36533.7	34947.6	26855.5
562	43335.1	43340.2	47749.4	42610.5	48498.9	45179.7	43933.8	42002.3	39968.1	37443.5	28586.5
563	46306.3	45877.4	50803.2	47739.4	52969.3	49132.3	48153	45670.6	43804.3	41202.4	30957.2
564	50149.4	50340.5	54712.8	52215.4	57061.9	53352.6	51955.4	48835.9	46134	44249.9	33644.8
565	53492.9	53676	58661.1	54610	61711.3	56342.6	55227	52152.1	50088.6	47535.2	36336.3
566	57469	57668.1	61776.8	57852.1	66142	60559	59397.1	57193.5	53683.8	50223.9	38040.3
567	61521.5	60754.1	65923.8	61682.2	69732.4	64190.1	63035.8	58882.4	56309.9	53674.6	41775.9
568	65267.3	64357.2	69471.3	64786.6	74152.7	68300.2	66847.8	62658.2	59920	57012.2	43916.3
569	69334.3	67690.9	71421.8	67389.2	76680.3	72582.1	69678.7	67857.6	62638.7	60236.2	46583
570	73825.1	71810.1	75903.5	70846	80320.7	74323.2	73410.9	69444.7	66563.6	63965.6	49269.1
571	79387.6	77437.2	79344.8	74734.7	83604.6	79343.4	76665.3	73916.3	68757	65584.9	50676.9
572	83763.6	80312.8	81011.8	76564	86409	81801.8	79354.9	75242.5	72258.2	69647.8	52655.6
573	88038.2	85458.2	85775.7	79258.4	90118.5	85033.4	83789.8	79670	75542.6	71075.3	54892
574	93442.9	87744.3	88460.3	82586.8	91687.4	88033	85249.3	82260.7	77466.2	73317.1	57133.9
575	96839.9	94043.4	90443	85719.8	94820.4	89859.9	88881.4	85170	79370.4	76834.5	58257.8
576	103587	98024	94747.8	88309.8	97503.1	92736.7	89531.6	87002.5	83430.4	78336	60058.8
577	109141	102020	98069.8	89222.8	100097	94568.3	93608.8	88169.3	85881.9	81202.8	62875.3
578	113042	105868	102214	92174.9	101170	96529.2	97465.9	91200.8	87308	84590.1	62972.9
579	119668	111467	106020	95339.3	106080	99094.7	99079.5	93221.5	89901.4	84189.1	64141.4
580	122724	116240	107903	98099.4	107490	100130	100216	95841.6	92064.1	85630.2	64242.3
581	126182	120130	112160	100201	110945	104358	103223	98680.3	94802.6	88362.6	65709.4
582	131596	126264	115426	102460	112150	105547	104398	101589	96451.5	90642	66891.5
583	136876	128447	117572	106377	114493	108019	107537	103601	99899.1	93776.7	68271.4
584	141402	129471	121893	107197	116875	109280	107922	105229	99597.5	93735.9	68241.8
585	143331	135133	123420	110917	119291	111063	111226	106678	102460	97071.3	69646.7
586	146872	136850	128075	114569	122482	114194	111457	109696	103192	97516.4	70294.7
587	149411	141565	133341	117704	124891	116686	116231	110936	107603	100587	69920.8
588	153650	144511	135919	120499	127904	118062	115833	112454	106989	101550	71296.7
589	156882	145084	140419	121125	129781	122762	118940	114300	110637	103976	72155.5
590	158780	148848	142222	125902	134112	123301	121342	116728	113196	105257	71810.3
591	162526	152649	145835	130486	137718	126697	125873	119890	112704	107246	73625
592	163502	155814	149270	134243	139143	129356	127107	119099	113862	110474	74945
593	165041	158773	151279	135710	143409	133758	130736	122139	116402	110332	74961.2
594	168297	160302	153380	141132	146792	136175	132670	124463	119266	112662	74792.7
595	168707	162427	156556	143579	149871	138867	134241	127809	121018	113652	76084.7
596	170761	161439	159036	146482	156529	140685	137841	131624	123739	116372	77106.6
597	175316	163572	162449	146664	157969	143943	140957	133117	126008	118934	77855.8
598	171926	166573	163818	150293	162255	146942	144080	133967	131140	120027	79494.3
599	176969	167994	168169	151428	164344	151449	146892	137633	131349	123034	79970.5
600	177566	169432	166755	155774	168173	152795	150251	141297	133991	123996	80963.1
601	181000	172235	170042	157810	170125	159411	151684	143758	135508	124423	81549.7
602	182161	170275	168344	160178	175250	164679	155500	145743	139315	129285	83707.5
603	180870	171783	174631	158485	175935	165160	159555	150683	141892	129588	83899.9
604	181495	174047	172048	161602	179257	167805	160380	153724	143485	130239	85206.6
605	180925	175617	173523	162878	182997	169621	163596	154318	145212	135835	87291.8
606	181708	172316	175148	163545	180106	173481	170560	158064	147902	137677	88232
607	183631	176406	176441	163842	184923	174659	166991	163540	151428	141532	89079.2
608	183616	177343	174812	165840	183998	175854	172761	164582	153710	141990	91292
609	184619	177923	175737	162411	183685	175422	176085	165248	154241	143629	92698
610	184494	176912	176610	164693	185814	177755	176605	169285	158349	143255	93957.6
611	185329	176639	175747	166877	185274	175390	177517	170266	158067	148472	94725.3
612	186774	177879	174694	165869	185395	177293	177975	170209	161270	148697	95599.8
613	185338	175952	175227	163235	184005	177070	179294	172251	164053	151853	97308.5
614	182726	178487	177473	160853	181969	176624	180647	173640	163091	151773	99243.6
615	184157	177150	172589	160522	183261	177039	180570	173138	166300	153396	101290
616	183899	178065	174477	160085	180623	176761	179462	174250	168053	155809	103167
617	183060	177596	174375	160569	178103	174827	176724	171142	166378	157121	102004
618	183924	174649	169934	158489	177218	172360	176885	175716	167396	158962	103925
619	181996	172187	170985	157690	176426	169701	175799	170289	167875	157561	102676
620	181598	173602	168983	157632	173287	168647	174909	171427	166299	157291	106763
621	182273	174429	166373	153871	171611	167414	171247	169980	168099	155984	107367
622	180142	173226	165237	153150	169545	163328	168838	166286	166650	157798	105676
623	178958	170252	163589	152291	165974	161354	168032	166806	162322	155050	106868
624	179476	171759	160990	150377	164807	158566	165488	161447	161864	156482	106477
625	176428	166649	159607	146249	163312	155329	161557	161321	163729	156917	107132
626	175739	167873	157900	145036	157314	153784	160124	158509	159649	155457	107240
627	174593	164591	153627	140605	156619	153200	157871	156200	157534	149308	105877
628	170629	163152	153407	140661	154291	149683	155101	153719	155661	150222	106877
629	174383	162412	149293	135918	150865	144573	150970	150724	155179	149093	104993
630	170078	161271	149548	136252	148552	142479	150063	148077	152621	148554	104459
631	166971	158859	145701	133066	144885	141319	146328	146655	147006	145070	103023
632	163809	155847	144143	131333	141926	137425	144270	144273	145010	141558	102826
633	163606	151469	139273	128018	140183	135118	142986	139824	143562	138910	101920
634	161208	151436	139684	126181	135753	132768	136885	138131	138318	139871	100437
635	160387	149039	135918	124275	135728	127957	133191	135892	139805	136845	100166
636	155373	144731	133074	120295	132678	127700	131390	133750	136033	135532	99286.9
637	152897	140119	131311	118503	127474	125332	129631	129881	133539	131730	97126.1
638	149774	138818	126783	115654	125266	120273	127016	128297	128672	128286	96240.1
639	148918	137436	123274	112575	123775	120674	124906	122141	127316	126745	94185.6
640	145026	133311	121198	109480	121055	115825	123855	120471	126225	126995	92893.6
641	140957	131786	117716	107254	117716	113786	120373	119962	125832	122829	92790.9
642	136965	127674	117452	105169	115647	110211	119889	117698	123099	120726	90135.9
643	134746	124792	115650	105106	114463	109365	113483	115024	120875	120650	90575.8
644	129578	124029	111629	102290	110630	107713	111743	111406	119261	118578	88089.6
645	128376	122211	108371	98088.4	108838	106338	111851	112861	115989	116622	87534.7
646	128020	115368	108517	96336.3	106162	105933	109002	109626	113797	113702	88644.8
647	123630	114826	104048	97098.5	103860	101424	105681	109777	111692	112084	84893.1
648	119197	112757	101896	94376.4	101418	102527	105538	107115	111060	109934	85430
649	116690	108816	101143	90806	103134	98215	103347	105635	107386	107107	82766.1
650	114342	107716	97372.6	90290.4	98911.7	99162.3	103187	103690	108261	108992	83120.8
651	112681	104758	96712.6	90282.9	99464	95920.7	100466	102909	106763	106587	81360.4
652	108749	103194	95083.1	88466.4	96118.4	96569.4	100587	100444	106234	105194	80380.3
653	107124	101761	93905.3	84415.4	95723.2	94018	97551.6	99913.2	103973	104203	81165.7
654	106359	99963.4	93149.4	86693.2	93503.3	92691.2	96737.6	98714.4	105039	101308	78254.7
655	105073	96441.1	91727.6	84548.7	93368.5	91694.6	96438.6	96508.2	103778	103174	78648.4
656	101676	95035.8	90730.5	80888.1	91788.2	89982.6	97657	98796.4	101142	101166	79680.8
657	101478	92780.5	86823.9	82553.2	91265.5	89595.4	96076.3	96773.3	100348	102155	77273.1
658	101514	93040.4	88410.8	79151	91490.7	90283.3	93008.2	95859.3	101336	98794.6	79455.2
659	99126.9	91127.5	88360.4	80890.9	90272.3	87334.8	95750.3	94605.1	102084	99849	77267
660	98221.2	91973.4	87023.9	79141.1	88809.3	89186.1	92397.8	93621.6	102586	100275	77356.3
661	97601.9	90727.9	85087.2	79059.4	87191.8	88039.1	94957.2	96587.3	101138	100230	76958.3
662	94883	91958.4	86558	80466.8	88117.4	88840	94220.8	95162.4	102109	99448.8	76355.4
663	94919.3	89741.6	85495.1	78719.4	88031.7	90375.3	93795.2	94944.9	100780	100344	76356.5
664	92745.4	88355.5	83538	78766.2	86933.5	88860	93806.3	97688.8	99708	99904.4	78116.1
665	92918.2	87495	84554.8	79252.2	87321.4	88249.5	93463.2	96030.7	101729	99954.9	76949.2
666	94699.7	88477.5	86215.1	79338.7	89348.1	88492.9	96833.5	97543.9	101947	101794	78224.2
667	93871.5	91349.9	85988.9	79541.3	89557.1	90698.2	94124.9	96676.1	103886	99232.5	78134
668	96095.4	89931.5	87024.5	82049	88574.2	89425	96909.1	99274.5	104739	101480	77870.6
669	95589	90475.8	87060.2	82434.9	93643.7	90921.8	98535.7	101248	105761	104432	78261.3
670	98705.1	90976.3	87146.4	82318.8	91928.1	93430.7	99639.5	102746	107016	103899	78840.7
671	98654.3	94349.3	89567.6	85175.4	94989.4	93925.4	102006	103481	109433	106117	81481.8
672	99421.5	95648.5	90091.3	85724.9	94000.3	96320.3	102912	105919	110864	108089	81922.5
673	101052	94657	92177.8	88165	98799.6	98328	106045	106475	113092	108849	82414.5
674	100147	96579.2	94577.7	88138.5	100495	98653.1	109664	112049	113249	108089	83449.4
675	102121	97668.7	98015.1	89621.7	100248	101285	107136	109057	114166	108757	83919.5
676	107012	101103	96053	93286.7	104985	102832	110544	113191	119423	112555	84660.3
677	108192	102558	100162	95656.8	106208	106076	112907	116045	118915	115612	86585.8
678	112149	103073	103973	95937.8	107808	107594	119707	119948	121940	118928	87271.7
679	114044	112262	105535	102047	111363	112357	116406	123636	124549	119041	91460.3
680	118202	112523	111198	104099	112655	112867	121317	123648	129765	120530	89447
681	120143	115099	111149	105345	117972	115534	123890	127500	129413	120740	91362.7
682	123806	118013	114396	111718	118422	118943	128033	129974	133278	124672	92925.2
683	132162	122526	118958	114143	125135	123266	132435	135324	135974	129432	95177.8
684	134730	129485	124308	118745	128059	127545	140087	137383	141668	134102	96442.7
685	140248	134733	125182	120854	134161	134114	139379	143321	143121	134792	97540.7
686	146865	138395	134724	124168	135489	135063	144432	148351	148580	139191	98896.4
687	151710	145589	142805	129727	142591	140451	148864	154713	151552	141931	99239
688	158780	151905	145765	133928	149962	146190	155755	158563	157994	147008	102902
689	165235	157590	150219	140838	156123	152987	163487	162338	161834	150599	104002
690	173680	167211	161114	147914	161339	161274	166290	166666	166924	156662	107014
691	184263	176325	164119	153967	165573	166283	174760	173251	173995	156478	110498
692	195595	178962	176608	163182	175206	174862	178235	180536	179877	163278	110497
693	203449	190786	184406	168256	180283	176291	187404	189252	183523	166936	116027
694	215513	203035	188258	174142	186848	183125	189528	193140	191794	170793	114680
695	222643	210474	199737	186665	199678	194236	201125	199212	195632	178852	116431
696	235390	224161	210330	192125	207376	201129	206519	207225	202859	182361	119266
697	253892	234124	218643	202475	216761	208190	213404	215868	209696	188673	122565
698	266609	246017	230266	212046	225021	221285	224979	219223	220786	195045	122985
699	277040	259152	240942	223145	236307	226376	235961	233519	225089	200522	126800
700	295741	281546	254710	232911	248274	238571	246310	238404	236643	205465	128004
701	311544	293881	272826	254701	254163	252568	253085	252609	242998	210111	135315
702	330963	308470	287256	262676	272409	262919	265293	254887	243846	219167	132862
703	352770	326679	299952	273865	284459	270215	276403	267772	259283	226620	142295
704	369450	345605	318540	284926	299402	280166	290492	278349	267079	229894	140626
705	389759	363236	330096	302148	310307	294984	300374	284539	272971	237922	142418
706	412317	386253	347990	318956	324243	306077	312309	300012	282098	252441	148130
707	434622	408856	368310	332375	341720	319242	323221	310903	292754	251596	149673
708	459075	431617	385591	347233	361097	335869	336829	321111	304206	261417	151815
709	485560	450467	406191	374142	374270	355257	339500	334682	313068	260583	154000
710	508794	471811	428480	379622	391356	368187	356196	345354	322712	273499	162188
711	537049	503817	442002	398348	405570	388303	373732	350626	331815	281032	162811
712	552417	527631	470772	422973	425233	394028	386436	368268	336855	291304	165254
713	588189	558894	491544	435969	435529	418083	401095	378483	349256	302701	169672
714	616226	571493	511368	461608	457576	424164	424395	391499	359624	306395	174103
715	644367	600264	533921	484709	472983	436535	428789	408220	370067	314169	176274
716	665424	630844	555768	499413	501792	456336	447127	414699	385190	329886	180244
717	697660	649291	577996	521213	520559	481707	464075	433373	389180	327656	178729
718	721988	681303	613841	542711	536944	499033	475731	449456	404247	338661	184276
719	754896	702897	629212	560429	554719	514942	497249	461031	415978	352436	188838
720	783468	734559	660750	589229	571934	536578	506922	468449	425568	352903	187940
721	804505	763947	679571	605381	596381	553592	530725	485614	430172	361415	196092
722	842704	787843	694107	629700	624471	575972	533131	489934	458194	377519	197944
723	867078	810471	732631	633883	627905	586243	559805	507354	455847	381087	204593
724	894759	838399	753141	668474	660135	600093	568065	527112	462485	392211	199469
725	919926	864927	760314	686099	680573	619786	585402	528678	479840	395674	204461
726	943167	893118	781293	714327	696835	631810	597605	545302	491655	406066	210097
727	971520	916800	811288	728777	715343	643803	610987	557857	499951	410255	214987
728	982872	937071	841924	756514	733147	668872	627965	572881	510727	419505	213496
729	1.01849e+06	956026	851940	763950	750997	691151	639783	581206	518779	427935	218323
730	1.0377e+06	982809	881567	786374	765487	705344	662934	597773	527890	437598	221573
731	1.05001e+06	1.00071e+06	902090	795914	795033	722118	670416	611468	537820	447734	223694
732	1.07865e+06	1.01205e+06	914231	823919	804348	730379	682168	614903	545921	445171	232133
733	1.08839e+06	1.0343e+06	928833	830605	818508	752179	688038	629301	553520	458627	231147
734	1106484	1.05825e+06	954299	860410	844810	762302	701128	641186	564009	463494	235381
735	1.12597e+06	1.06057e+06	964358	855231	847868	770398	712092	655086	567796	466611	237180
736	1.13134e+06	1.0852e+06	977623	870675	864743	786039	737381	673156	585241	466962	243209
737	1.15479e+06	1.08729e+06	987141	903523	881961	804414	741793	668203	590803	477340	248093
738	1.15524e+06	1100335	1014361	900385	889612	806814	757598	689465	598488	488849	250898
739	1.16885e+06	1.10582e+06	1.0147e+06	914035	899689	827888	767372	700830	599898	498952	252134
740	1.17776e+06	1.12225e+06	1.03692e+06	937884	918688	832719	774719	702446	613207	492681	250814
741	1.19317e+06	1.12718e+06	1.02633e+06	955485	920655	845815	777452	702343	616647	505875	251901
742	1.19416e+06	1.13337e+06	1.04445e+06	940347	934503	844348	791765	723446	616489	509385	259393
743	1.20038e+06	1.13184e+06	1.05319e+06	955407	938739	860603	790518	725472	633725	516709	269483
744	1194994	1.13543e+06	1.05309e+06	971583	963772	876948	804909	732191	631033	522104	267571
745	1.19025e+06	1148409	1.05674e+06	958596	958282	889525	821684	731136	638548	530857	269986
746	1.20215e+06	1138152	1.0695e+06	964727	963220	882682	818937	745717	640551	528752	274928
747	1.1874e+06	1139441	1.05898e+06	972047	974396	880276	833669	748840	638739	537729	273512
748	1201078	1.13218e+06	1.06642e+06	971716	979596	898696	824905	743427	657596	529810	280356
749	1.17047e+06	1.14699e+06	1.06124e+06	965299	976037	888551	843226	754907	660396	531589	281024
750	1.18398e+06	1.12532e+06	1.07614e+06	975979	972919	903984	838574	768031	663130	550569	283609
751	1.19224e+06	1.13205e+06	1.05498e+06	981518	971827	910292	831085	776278	659396	533093	281480
752	1.1763e+06	1.1323e+06	1.04651e+06	984387	965922	898759	844234	767183	667277	541002	284058
753	1.18078e+06	1.13057e+06	1.05599e+06	981561	980736	902912	833792	769021	671401	540256	288045
754	1.16806e+06	1.09857e+06	1.04308e+06	982018	973501	905465	843969	760786	669179	550230	292678
755	1.15912e+06	1.11434e+06	1.04037e+06	971894	967264	886300	854552	767439	681488	542359	296783
756	1.1584e+06	1.08929e+06	1.05864e+06	964781	968495	882656	844971	767700	669692	541306	294614
757	1137752	1.0764e+06	1.02989e+06	958596	951339	896084	847921	765087	674314	560282	308023
758	1136177	1.08828e+06	1.02865e+06	953294	976280	895555	851240	766927	681127	560607	303988
759	1.12226e+06	1.04744e+06	1.0193e+06	947534	964432	894129	832050	770594	664887	548771	295840
760	1.09596e+06	1.04371e+06	1.00868e+06	933313	962411	890615	847947	768443	676123	548039	305917
761	1.08919e+06	1.04725e+06	1.00559e+06	936201	964973	872173	837422	764760	669654	567015	305349
762	1.09009e+06	1032189	1.00436e+06	923443	952177	888346	837089	766943	667409	558471	300061
763	1.07974e+06	1.03464e+06	992698	917788	943533	883866	831128	754566	652568	543085	304041
764	1.08926e+06	1.03569e+06	984521	920939	942468	868478	826929	754959	663205	544586	306075
765	1.05355e+06	1.01091e+06	977018	917832	932997	877039	813504	749401	656212	550210	310457
766	1.0622e+06	1.01329e+06	961642	904922	916466	865368	820528	748265	648201	534892	304380
767	1.02558e+06	988609	964013	898488	920980	867455	807417	745054	657839	530411	308961
768	1.01748e+06	998891	940760	890522	905592	851410	813788	746467	644594	545147	311203
769	1041114	983355	939189	887054	889389	824900	798568	733232	647417	549741	317634
770	1.01912e+06	968899	938259	871359	886715	841394	795792	741385	654971	532847	312585
771	1.00858e+06	969056	902797	853386	885484	838535	790626	725442	641406	535580	318047
772	992447	955408	915274	844227	865093	802618	775512	717915	633663	537461	306694
773	981842	943984	893142	831508	858381	812822	772071	720361	621932	528916	316953
774	965271	939558	893666	840971	853110	800638	777171	722448	631421	523380	319646
775	968059	926988	880514	832910	837717	776781	756332	710558	624323	521655	312771
776	947026	935477	873452	827176	845233	786681	753065	696781	622571	521066	305483
777	960479	905353	862072	817832	840909	780522	744399	687772	614522	517972	313432
778	930124	902810	861437	813736	821724	762253	738674	669257	601526	509467	311435
779	922510	879077	840925	791433	816089	749560	742870	681428	600481	503122	305176
780	925980	893642	835867	780681	795874	756768	729689	660128	596238	508836	319454
781	901064	880744	817959	768547	800865	748679	708825	661677	593667	488679	302003
782	880614	834556	822346	756481	785329	738547	700445	666687	592467	489635	308009
783	883386	836701	810488	754187	774090	719057	684632	652433	574062	497495	314129
784	864198	828686	774328	746561	770295	704878	706013	638185	575643	491383	305155
785	866044	818651	786761	730226	765319	723115	683754	632448	562419	484563	307328
786	847247	816288	773898	722211	731790	689233	683427	620037	566322	471711	305960
787	830254	791494	754856	726177	736450	686308	677800	614544	563005	478752	306116
788	825072	798345	728116	702705	717147	682615	655798	611014	550390	469554	303763
789	808956	785350	733393	694762	718399	657667	672998	597127	547307	469974	298128
790	802452	757805	742296	691800	698384	661798	636898	598214	544126	448420	297523
791	783132	745650	711855	660664	702093	661784	641014	589775	520800	459248	291587
792	763116	738195	710082	677104	685530	652849	631054	586858	531083	441780	296455
793	751025	736310	682735	661365	674967	642189	614160	588393	512708	444510	285328
794	758676	730010	702595	644257	682437	637635	628844	569765	521884	433896	290716
795	747246	717114	684731	635819	661458	629254	595325	570241	515605	428819	289107
796	737454	710302	666400	627607	660206	620787	600373	560044	491825	420820	285958
797	701582	690039	659386	629442	638276	590573	579841	556696	501707	414976	288106
798	697688	675625	644786	615359	618141	593330	570093	545304	497615	409121	290013
799	700708	660758	627152	598373	619009	597211	574632	536874	470635	415767	276761
800	692818	660614	627068	605612	620919	584544	563651	519354	479548	400730	281807
801	669275	661009	631750	586163	604498	571530	557393	524899	475191	402031	280431
802	672146	651453	628331	587040	592932	563294	544929	507812	463071	391091	271142
803	669849	610723	597138	562426	607091	561681	535862	499887	450799	380630	276312
804	616290	620912	593988	553467	561348	552362	536722	485471	455642	371752	269347
805	629321	606742	566336	554354	558447	540433	516895	504077	436354	368570	261017
806	618145	601297	568108	540820	557508	538607	511508	476180	436094	366697	261727
807	606016	592337	579807	541642	550797	522562	516150	480827	430693	371657	269706
808	607607	578871	545271	531917	553919	518330	505474	452202	422363	361110	256977
809	583973	574248	546596	526087	523994	490650	491390	477528	424382	363126	256499
810	576189	547192	535644	520708	523552	504539	491338	450283	414879	350374	248440
811	570552	552876	545251	515136	524908	494352	473714	443579	406324	345308	253357
812	559902	541007	515617	509642	515737	487514	478241	438614	395324	338897	244578
813	533284	533735	517881	486793	501669	474226	479387	436829	398980	333870	243240
814	541400	516170	505071	477020	502354	470436	446446	445551	386807	335222	240672
815	541183	538208	496138	487156	499816	457346	459414	440186	376977	338909	234919
816	532961	515300	486947	464095	477085	463974	441000	410631	375502	327693	244287
817	514463	496497	485330	458991	468925	456010	450493	409901	364523	327418	231419
818	504860	483551	468270	458155	468597	441624	434856	400584	366192	325043	232209
819	513268	475748	481839	424212	462156	442914	433535	390721	369906	295402	225819
820	486026	472635	462240	445773	438925	434332	423406	397546	361116	323183	222512
821	484193	476025	449356	416550	436392	418299	406175	376329	358484	287490	235441
822	460149	454774	431396	416252	430837	412970	412026	377879	347160	297611	225134
823	475634	453928	447144	416057	416819	407950	398337	373084	354450	289605	216873
824	462647	450361	433079	406319	424580	401626	398267	368213	333945	278803	218391
825	445634	425189	410552	394273	416278	408660	395365	362382	324672	280799	211068
826	449980	427388	423124	385393	423821	390538	372794	359064	332949	276161	201973
827	430544	421655	412083	397705	402268	383375	379798	368484	316800	278664	198405
828	439991	422499	395422	383004	403161	383007	369913	331654	307414	278035	210742
829	434415	407371	399198	381219	396158	376973	377480	343153	315101	258238	200383
830	400111	404183	392164	367436	382524	358824	362851	334957	299362	263175	193686
831	408309	398353	389324	360332	385878	367516	359442	335948	292247	267708	198608
832	403348	397013	382092	360525	358098	351787	338788	334226	287555	256881	186313
833	397888	385197	370971	359695	369785	375089	346186	321085	294069	253410	194873
834	402203	371111	348830	345432	360489	361367	335205	318434	279867	258776	196037
835	404006	380178	353377	358113	349732	337648	334355	324190	277144	251517	178980
836	373911	358851	345650	343079	353574	330721	325267	315490	285087	237732	183335
837	375872	353365	361140	325272	351673	317765	338016	301898	266731	233449	178657
838	361433	344227	340038	332124	347932	322554	314839	280227	263041	235714	178054
839	368328	352228	340237	332294	329818	326035	301198	300459	272141	213544	169104
840	344188	335566	332615	310708	323750	300367	302606	283900	259009	235041	167770
841	338625	327417	327676	298250	321169	304971	309601	272088	251239	226694	168107
842	352261	335737	314655	304511	302304	293474	286870	288160	252803	214037	153439
843	338203	331566	321361	305876	310413	303921	291019	272754	263885	210726	168289
844	333242	315487	307638	278775	309033	301802	282758	269361	252360	220456	157151
845	328916	318564	316107	294270	289057	287482	275881	254628	243146	210433	161655
846	321477	308628	305053	287214	301028	281983	273212	261386	241685	198871	153513
847	309814	302737	286121	280347	287638	271427	280973	249655	227261	193616	153147
848	312392	296625	294599	272796	294995	285752	274231	249535	223152	187420	151912
849	301600	283370	290171	273873	273274	271889	257822	241945	216956	211431	158239
850	292935	307565	288746	260180	271374	266693	251541	247720	228703	201877	143675
851	295543	272209	279022	266390	283802	262470	261849	231923	206854	189344	148151
852	290751	270144	281667	264476	274509	255320	257768	222901	209867	182785	146943
853	295121	273270	275398	255836	263176	244346	262371	241313	214178	186309	140761
854	271411	260338	250824	242707	250583	245351	233658	231219	203225	172824	136061
855	276707	271886	268746	250570	264377	239855	239377	208650	203340	173976	138386
856	269133	261423	249296	247422	255134	236273	236293	220105	196403	169214	143623
857	272924	252351	244082	239053	235305	234633	225410	203482	192107	174637	142546
858	259802	249689	236551	223119	242873	210247	236425	208158	194255	172355	130288
859	251193	256429	239309	235766	248238	226988	204344	200923	195738	167669	137520
860	252903	233958	228293	220393	245811	211893	220141	209335	190108	166378	133090
861	246073	227706	229664	212531	249443	204675	214870	213696	180698	168288	124937
862	238770	229647	222914	206797	222367	219683	215232	212375	193533	161445	120841
863	243188	235699	224756	225020	212509	212226	221770	201574	164327	154450	111014
864	240169	219071	201263	222246	220390	208946	204897	197426	177913	141305	122066
865	232843	201603	215644	211559	207232	203393	202342	190941	171565	147394	121379
866	239965	217261	218954	190602	203283	218111	195991	185608	173308	141072	109888
867	224817	227361	209884	191889	206050	190416	193719	195677	158007	151777	107474
868	224126	210005	209167	201069	189060	197064	186902	170653	153519	139882	111231
869	209870	201595	205657	191372	215289	193141	179687	174970	163736	131422	117039
870	191718	190013	195962	188676	213715	194280	172054	181601	170027	134977	108994
871	213391	195352	180267	185707	183386	183125	176416	171500	147676	129589	101488
872	183676	192766	201530	190855	197172	180273	182519	172516	156709	128400	101390
873	219927	180384	210762	176286	176954	186611	174683	170349	146809	122102	97689.5
874	203074	190201	181951	166459	166993	186481	165370	145457	160631	143908	96380.2
875	198932	179767	165976	166155	177432	174583	162977	172523	141113	125627	92834.8
876	191528	189119	165132	165102	185457	162817	161310	164055	156873	132745	97763.2
877	199223	162176	178395	169753	168897	165090	160773	146988	142316	118606	89025.9
878	171013	172065	173052	160722	185665	153232	149735	152131	146178	125325	112067
879	156798	179199	171234	155577	165332	156691	164427	142879	135360	123415	97334.4
880	170425	164320	171642	147713	171493	181722	152163	154856	124750	111251	103896
881	151298	170963	168559	144495	168033	148097	165243	145401	145996	112707	92167.5
882	178197	129551	166555	156774	164879	159071	163947	136994	153483	106257	97293.5
883	163622	142753	132628	154255	148089	138741	135064	142696	129803	113681	104981
884	151089	166419	158946	152155	154652	160198	156437	124987	124779	108967	93045
885	150341	154708	141855	142495	160377	153983	130460	112331	102118	124297	92151.9
886	178232	150976	155346	143031	163743	145476	128454	118439	140373	110135	95674
887	158418	155217	144408	160996	145339	143857	151702	134290	103822	102880	103108
888	129751	184849	152780	154328	160662	140812	137302	125927	129974	79843.4	82843.7
889	138536	174897	150383	115688	140118	124176	139236	122647	124680	118685	74430.6
890	128369	147622	153146	117260	142211	115055	117519	106802	130245	97993.8	79501.8
891	152607	125425	133045	162208	162940	133103	134505	118983	133892	112222	74253
892	147155	164011	101300	119020	129172	110754	129152	104450	103838	102879	102552
893	147529	121678	163148	125345	127219	113743	143345	118682	107688	72577.1	61977.3
894	164262	140587	143666	137290	128300	121344	113944	98191.1	100924	64905.4	64744.1
895	115076	135639	149275	138391	113758	118290	122402	117539	111837	91512.4	74676.5
896	146609	126953	136043	153864	141968	110431	131243	105509	110642	83651	63784.6
897	127847	134080	155495	154589	130594	112556	91784.7	120540	122212	114862	93229.9
898	128091	148941	99691.7	140343	114019	113522	103837	89260.4	84857.9	89328.7	97416.8
899	85857.2	112681	152240	107738	119084	107717	88676.5	137084	90441.2	88299.1	77286.5
900	150797	118054	120304	140866	91862.2	138726	103764	110944	110786	73116.9	89549.8
901	125504	131590	103401	107653	118293	130472	139033	103464	100417	100873	50289
902	88248.6	83582.3	113097	101662	115551	102193	88794.3	113645	128618	61952.9	61930.5
903	129540	182226	135583	111949	95194.6	97817.9	80810.2	86772.5	89108.4	66237.3	57566.5
904	117118	99103.8	98841.2	120279	89778.5	166364	123626	111304	89250.7	74372.7	83285.3
905	119143	133132	92804.1	122553	119732	79399.9	79976.1	146266	125696	106066	86265.1
906	105712	110342	134489	144577	120460	113304	131543	106701	106142	92299.9	63901.2
907	139954	79700.4	136027	120492	105971	82898	83349.6	117261	113301	64312.1	68009.2
908	72219.2	133524	88978.1	88485.1	97274.5	125001	97065.1	97205.9	104977	104947	52335.9
909	94235.1	64668.5	133198	94137.3	68970	111623	103409	129736	51552.4	55934.7	77294.5
910	101310	78477.1	106269	101211	129360	78252.3	55411.2	83240.5	82920.1	64623	87676.2
911	94520	139918	104606	109071	149398	108866	65031	64917.3	69465.5	49902.3	99602.5
912	107289	70167.2	86324.9	139730	75513	96467.7	102544	64834.9	75269.4	102492	75406.9
913	69106.2	69283.8	121016	132268	132994	103116	110068	121588	51815.2	63655.8	63516.5
914	98203.2	91964	116565	85536.3	122761	61361	104715	98252.5	73679	61605.8	110317
915	71527.9	72007.6	104013	64975.9	91518.9	110636	111399	84971.6	84467	13067.6	58597.8
916	83549	62782.3	76694	125078	84058.6	62753.4	48904.2	112051	34897.3	14029.5	90729.2
917	67366.1	90320.1	120243	89658.2	52722.8	97468.4	30163.1	60315.3	105312	-15079.7	52447.2
918	88582.9	48551.1	88730.3	64233.7	105510	48489.7	97244.9	105291	88846	48598	64554.4
919	86799.8	113584	104523	112905	95980.5	52195.7	104868	34967.4	104542	78580	69850.3
920	37391	113066	37630.5	84400.9	65786.1	131369	56611.8	47070.3	56272.9	65718.8	159728
921	40118.5	60563.6	110960	40200.4	121222	100852	70748.5	100838	40282.6	60437.3	80494.3
922	171396	53611.7	117849	117894	53795	21477.4	64388.2	21495.5	96321.5	21474.4	42861
923	68468.6	91539.7	11370.8	113458	79646.5	159032	136772	57170.9	181893	56937.1	34155.4
924	72163.8	72307.3	84224.9	108021	120170	179880	48136.2	48230	96131.8	0	84083.3
925	113924	38217.7	101585	75725.4	101754	227830	89106.5	76415.4	0	38146.3	76130.6
926	40188.6	67246.2	107262	93642.2	147876	80361.2	0	-26927.7	66935.5	-53748.3	93846.7
927	57204.8	71850.7	114814	156871	129490	57148.8	57507.1	-14388.9	-42988.7	57560.4	43051.6
928	15485.4	-15492.8	170134	30847.4	62020	77257.7	77593.6	108483	61677.6	31019.3	92709.3
929	16572	149504	165909	65941.7	166467	66357.1	99908.4	-16632	66146.1	-16619.3	49678.1
930	140403	70513.4	52739.8	52675.4	158706	140786	52943.6	52865.9	104977	70490.7	193562
931	111638	0	112298	18658.5	-18763.4	18681.7	131246	-18779.3	74517.8	-93824.4	-18661.5
932	59822.1	80046	100120	0	120059	179894	40205.3	0	99979.3	0	79997.9
933	64176.2	107970	128491	128152	0	128658	86079.3	107267	64460.9	-42984.3	42838.1
934	46043.9	69575.5	69072.8	138348	46202	184382	46411.7	46154.7	-23040.9	69483	92130.2
935	172555	99153.7	73943	24551.1	24707.7	24616.6	-24731.5	-49461.1	123167	-148353	0
936	26317.6	185028	79310.6	0	26510.8	105815	53017.2	159347	52705.6	0	132023
937	85840.5	-57367.6	85680.4	-28464.8	114268	200025	228632	-28727.2	142661	85847.4	142484
938	91414	61463.6	91643	121939	122308	122208	0	153455	60974.4	92135.9	-61124.7
939	0	64508.9	256961	288371	128741	192748	-32292.1	-64572.5	64317.5	-96837.2	96287.2
940	66542.5	100461	167116	133080	0	166755	67162.6	100782	-100049	-33564.4	133295
941	278348	-35014.8	69863.7	-34731	69781	69427.3	-69863.7	105171	139327	-69903	139191
942	0	-37002.2	147500	36615.5	109956	219921	0	36827.4	36609.6	0	36747.7
943	38790.8	-38947.6	233657	38649.8	77829.4	116044	0	0	116181	0	194055
944	0	83214.6	165959	372416	207283	332085	0	-41633.3	41550.6	-166192	291240
945	0	-45455.7	271283	135178	226165	225359	225689	-45332.2	45271.1	0	-45117.9
946	242528	48816.9	48466.8	241415	145762	96813.2	340427	0	193584	-194147	339430
947	255998	-154461	153811	102244	102862	0	0	0	51179.1	-103109	-51392.9
948	53142.8	160298	106207	-52969.9	-106752	0	0	425953	-53024.9	-213460	-106392
949	0	-271062	108181	-54006.3	54194.9	54257	-216854	108713	-108086	-54360.8	270535
950	166080	0	0	332380	444872	0	-111305	-111644	-221586	167011	0

## Sheet: Fig.3b
Wavelength (nm)	150K	180K	210K	240K	270K	300K	330K	360K	390K	420K	450K
530	100497	103981	108186	110398	100688	89052.5	69904.7	53769.3	39307.9	28984.6	20372.5
531	109453	118851	121635	117458	109364	93733.2	73671.1	57139.1	42415.9	31242.8	22231
532	128629	131068	138348	130443	122119	104896	78669.4	61881.4	45581.2	34896	23656.8
533	143944	148621	152766	145258	133346	116370	85611.5	66556.9	52055.5	35004.2	24652.4
534	160655	165028	169138	159118	141172	124883	93704.3	73149.4	52213.1	39594.5	26344.8
535	181589	183582	189401	175150	158335	137802	102284	78580.1	58277.7	42427.3	29850.5
536	206324	203459	202338	191273	171011	149827	113975	84929.4	60112.3	45651.8	30138.3
537	229152	222857	219069	209796	189259	159943	119128	89608.6	64800.3	48307.9	33246.3
538	253322	244094	244685	227174	206630	169360	132437	96814.9	71029.7	52400.1	36036.7
539	272318	271818	263593	244767	220425	184430	139675	105946	77900.3	57092	38725.3
540	299503	289196	292697	266003	236315	200117	155603	111644	82184.1	60744.4	39258.1
541	324575	319197	316387	293661	257574	216150	162931	122779	88202.7	64745	43678.2
542	350274	341316	332606	309064	281025	228243	175242	126812	91376.1	70227.8	46881.8
543	377101	371454	361609	336761	295348	251954	187061	140311	97463.7	74054.2	49386.8
544	406304	394476	389530	356771	315350	263750	202049	148504	104573	78281.9	52080.7
545	430770	419065	409076	381443	339555	283209	205302	152604	111676	82828.2	52853.6
546	463865	447584	442286	409430	354141	304113	229014	166798	117921	88629.7	56959.1
547	496118	490557	469484	434291	376162	322896	238615	174379	125427	91100.5	61451.3
548	527025	507437	505494	454672	406388	340839	255616	187215	135109	100160	64241.6
549	554069	543585	531192	485096	430705	366033	271682	198988	138860	102240	68321.4
550	587035	566094	551649	512980	449065	382514	289564	208059	149129	106947	73287
551	616857	601484	582803	544087	480849	399599	299407	224024	154004	120592	76377.6
552	648985	627005	615986	566449	504960	421485	322829	228227	164433	123135	79659.9
553	680633	656244	643496	597374	536143	451192	332912	242841	172396	124368	83815.5
554	702844	685202	669934	629529	554330	471403	352726	260411	180160	131753	85764.3
555	738260	723548	709302	651664	576168	496403	372220	271631	187999	138081	91188.8
556	754442	744851	734328	676342	609335	514409	391229	277221	201199	144347	96524.2
557	793223	774812	753756	709350	636036	539805	406249	294189	206239	152089	101927
558	810082	799374	793788	740903	653399	563890	432036	305914	219058	161405	104794
559	850479	822572	812697	763432	679420	588119	447006	318228	232603	168361	114250
560	870040	844708	848323	785488	710605	609207	465325	332885	241199	175171	114083
561	890946	870766	875844	825495	741612	633604	481269	352177	250315	182985	118448
562	909382	902310	902814	844578	766387	668709	503698	369771	259898	190970	129333
563	936557	935736	932949	866570	801279	681887	527921	379661	273044	199476	132780
564	962506	955728	944929	899211	811211	693124	546770	398141	280868	206178	139398
565	982765	986970	978975	931414	839452	727373	555056	412762	292781	212819	146417
566	1.00707e+06	993196	999217	946822	864438	753998	582773	432213	306693	228322	145419
567	1.03428e+06	1.02468e+06	1.04057e+06	973679	895476	777589	595993	445953	316760	231275	155967
568	1.0442e+06	1.03319e+06	1.05639e+06	994276	918077	802692	616226	455261	328526	238198	162498
569	1.05158e+06	1.05987e+06	1.06744e+06	1.01697e+06	939942	815743	637271	473167	339553	247063	166831
570	1087936	1.0877e+06	1097531	1.03933e+06	965983	843110	660943	491748	350935	260845	173306
571	1.09542e+06	1.09648e+06	1.09942e+06	1.07103e+06	974660	861120	667620	503754	361278	271118	177643
572	1115196	1.11432e+06	1.13462e+06	1.07934e+06	1.0072e+06	886742	687087	516516	379729	275686	179015
573	1.13314e+06	1.13995e+06	1167465	1.10726e+06	1.03239e+06	897692	703501	525721	392474	286489	186716
574	1.13847e+06	1.1453e+06	1.16868e+06	1.11872e+06	1.04376e+06	909356	732103	544493	397423	290650	197923
575	1.16449e+06	1.17515e+06	1.18685e+06	1.15087e+06	1.06368e+06	948258	737399	560974	407701	300733	202280
576	1165182	1.17977e+06	1.19283e+06	1.16476e+06	1.1043e+06	954341	752086	574454	426127	304693	208939
577	1.18639e+06	1.19002e+06	1.21968e+06	1.16712e+06	1.08659e+06	968225	778990	590985	431902	320329	216950
578	1.19892e+06	1.2087e+06	1244799	1.18412e+06	1.10981e+06	977642	792248	594397	445458	326877	214936
579	1212843	1.22175e+06	1.24434e+06	1.19482e+06	1.1398e+06	998026	800538	613164	452081	340966	224151
580	1210256	1.22307e+06	1.26199e+06	1.22213e+06	1.14008e+06	1.02739e+06	818456	625024	466275	345881	233221
581	1.22574e+06	1.23849e+06	1.25251e+06	1.23188e+06	1159063	1.03363e+06	833674	632731	475084	348868	240292
582	1.2308e+06	1.25185e+06	1268359	1.23454e+06	1.17919e+06	1.05996e+06	848336	660185	487205	363875	244619
583	1.23358e+06	1.24728e+06	1280735	1.24256e+06	1.18133e+06	1.05525e+06	857783	663680	495439	371231	254107
584	1.23013e+06	1.25238e+06	1.28354e+06	1.24924e+06	1.18954e+06	1.05932e+06	867051	683706	500202	377756	257657
585	1.22936e+06	1.24754e+06	1290526	1258615	1.18748e+06	1.08466e+06	872852	682030	520208	389855	255111
586	1.25413e+06	1.24766e+06	1.29444e+06	1.25589e+06	1.2082e+06	1.08736e+06	890967	672292	520045	395367	267030
587	1.24596e+06	1.25891e+06	1.2737e+06	1.28146e+06	1.20618e+06	1.10323e+06	895470	697652	522648	400257	268141
588	1.23068e+06	1.26347e+06	1.29802e+06	1.27456e+06	1.23091e+06	1.10228e+06	912294	705245	536744	405654	270781
589	1.21757e+06	1.26087e+06	1.30894e+06	1.264e+06	1.22363e+06	1.11639e+06	912299	713075	552907	412941	279771
590	1.2248e+06	1.25602e+06	1.28369e+06	1.27149e+06	1.22636e+06	1.1018e+06	917173	725715	559433	419068	280032
591	1.22717e+06	1.24875e+06	1.30885e+06	1.279e+06	1.21931e+06	1.12169e+06	922822	723050	559355	423508	287368
592	1.22251e+06	1.23881e+06	1.30204e+06	1.27413e+06	1223879	1.11551e+06	934473	725588	569483	435675	288230
593	1.21985e+06	1.23904e+06	1.2894e+06	1.26925e+06	1.2171e+06	1.12716e+06	937929	736468	571660	435882	301850
594	1.21386e+06	1.24709e+06	1.27984e+06	1.25838e+06	1.23151e+06	1.12351e+06	952603	745676	583396	451504	297831
595	1.19174e+06	1.2152e+06	1.27081e+06	1252436	1.22381e+06	1.12744e+06	940112	744100	584367	445508	301866
596	1.19657e+06	1.20476e+06	1.24413e+06	1.25878e+06	1.21626e+06	1.12096e+06	936468	748657	585002	447734	304231
597	1.17379e+06	1.19506e+06	1.24703e+06	1.23405e+06	1.20423e+06	1.11146e+06	922877	754714	585944	449448	302584
598	1.16831e+06	1.19663e+06	1.21182e+06	1222243	1.1905e+06	1.12073e+06	940913	748691	605512	456224	314384
599	1.15781e+06	1.19408e+06	1.23729e+06	1.22241e+06	1.20062e+06	1107444	931086	751236	599938	464391	312631
600	1.13055e+06	1.18718e+06	1.20813e+06	1.22036e+06	1.19194e+06	1.095e+06	936708	757660	611363	463756	322247
601	1127632	1.16571e+06	1.2068e+06	1.19959e+06	1.18325e+06	1.09706e+06	928948	761219	601792	463366	316449
602	1.09704e+06	1.13523e+06	1.19083e+06	1.18909e+06	1.16183e+06	1.07781e+06	929685	744266	599685	462235	319945
603	1.09099e+06	1.12672e+06	1.18032e+06	1.1662e+06	1.14888e+06	1.0763e+06	928308	758154	601053	470281	317954
604	1.06594e+06	1.10285e+06	1.14984e+06	1.15891e+06	1.15946e+06	1.07971e+06	927953	749799	601105	463419	318006
605	1.05899e+06	1.10235e+06	1.14087e+06	1147862	1.12236e+06	1.06431e+06	911849	750501	598266	469746	317934
606	1038401	1.07569e+06	1.10056e+06	1.12841e+06	1.13479e+06	1.04957e+06	892075	754720	600485	469551	324790
607	1.03973e+06	1.05726e+06	1.10342e+06	1.12282e+06	1.09796e+06	1.04265e+06	894917	749092	606299	463256	321911
608	997684	1051064	1.09398e+06	1.09649e+06	1.093e+06	1.02847e+06	886222	740207	597621	465811	323670
609	983185	1.0274e+06	1.06706e+06	1.08855e+06	1.06644e+06	1.00654e+06	873445	726133	605720	466605	317006
610	969162	1.00762e+06	1.04748e+06	1.06513e+06	1071404	1.00504e+06	859849	729676	605509	464771	323612
611	946564	978327	1.02633e+06	1.0337e+06	1.0423e+06	1.00323e+06	863216	709839	590929	462123	317752
612	933343	963180	1.01161e+06	1.0289e+06	1.02486e+06	980405	858920	720454	587602	460532	320836
613	906306	940137	1.00073e+06	1.00894e+06	1.0221e+06	955541	841999	713096	585462	458065	314792
614	910264	917032	985334	994099	990657	937576	832639	683806	574838	456721	317690
615	882084	916780	953179	961697	982634	928145	820452	687186	574033	447752	312480
616	846847	889694	937914	953515	949463	905020	806629	669806	571753	448284	312922
617	828748	875680	929008	933137	946186	898223	800620	668735	570489	439919	317142
618	815496	842757	895952	921691	916068	884122	783595	668458	565251	434233	304621
619	800580	824242	877555	887355	912221	865260	767565	642896	551522	431839	309734
620	783588	814330	867149	863911	879274	850575	753216	639289	552245	431828	306883
621	757197	796246	838279	854236	867842	844594	741396	638498	530681	431094	301315
622	739410	773879	816451	833739	846104	817373	722040	626162	529578	435300	301297
623	715802	755962	800116	817108	831777	815814	723109	616621	516859	416288	295550
624	704269	732799	778038	794303	816123	780449	698939	604850	526465	407092	291465
625	690124	725086	754797	774447	792347	763046	686937	599184	509915	413047	286748
626	668228	708637	743900	757146	780539	748543	681370	584683	494615	403018	289874
627	644703	679596	716663	747768	762437	733749	666031	576417	498355	396564	281481
628	637192	658766	698172	733096	731501	724746	645596	566476	483772	383531	281768
629	627508	643612	684335	701104	716198	704794	635536	564194	478612	388456	271074
630	590721	629704	664227	684967	703676	695662	627019	539955	481115	378501	268974
631	577659	608705	641317	669633	693649	674268	605270	536202	463159	366266	264890
632	561793	596677	639590	654589	681404	666914	595597	515072	449052	367561	261709
633	549832	575610	612455	644570	656008	637524	576918	518609	450706	360196	262445
634	532007	561163	601151	615860	641166	629816	571942	508101	437622	356170	255537
635	513688	550268	578049	605344	626553	595424	551518	491061	431798	345417	246231
636	497052	539468	572576	598513	617616	587255	546447	483946	417761	335637	241324
637	494022	530747	556736	564732	585697	584128	533307	465923	412071	329879	241554
638	486998	505518	533547	547087	583734	568724	508366	460604	414400	323602	233223
639	476782	496963	525091	526316	548316	547555	493091	450442	392170	309272	227792
640	452608	474923	503795	519995	549812	533901	488683	440854	383236	312049	227492
641	434957	461852	485291	511762	527105	521097	478589	430194	380958	310070	219977
642	416787	440909	469275	502048	524190	495566	470984	425310	361924	297537	215092
643	419848	446213	459107	481611	495892	489107	456970	406390	360093	298824	211889
644	395614	421645	454514	477563	481249	485930	443797	393283	357046	280810	205382
645	379867	422008	439289	456049	481059	458898	437171	387996	346049	287935	210492
646	376486	405263	429669	436027	463734	450407	411906	376844	338863	270536	201963
647	376760	389976	413447	433927	449564	454949	414577	370823	332831	266052	196673
648	350712	383415	397676	411969	444386	428990	406108	351758	322358	269937	188791
649	353045	366506	384740	405623	429767	416776	388348	350871	317267	260147	193927
650	333574	356298	384100	382819	406977	405363	380962	345286	312816	258562	185724
651	334592	339607	367346	376262	401948	403816	364008	334756	297092	252049	181239
652	320432	332097	357033	370783	383474	386212	355068	323866	291383	242145	169186
653	307182	329295	345556	361076	371106	378023	352763	310203	286954	241213	169136
654	293119	315553	339864	357625	362242	359248	336835	306138	278580	231359	173478
655	286710	305957	318696	338101	362775	352772	322250	301832	272556	227411	165544
656	285082	302094	316969	324416	344201	339214	317880	291888	270225	217773	159571
657	275894	283307	311580	310170	338067	334110	314737	281612	253292	217938	157329
658	259493	278566	304786	305732	325548	327493	297633	281818	241763	209161	159983
659	251165	265181	282188	305295	311677	314355	292655	265941	249271	210322	144170
660	244106	251967	279275	291650	305407	309639	286688	262456	237750	195970	151383
661	237543	248676	276035	282779	297488	291480	285655	252431	236524	193614	142473
662	228606	246982	260306	285797	293923	296419	274676	254810	227322	185857	146776
663	227001	235214	258408	266750	279152	281718	258918	241844	214823	182706	136916
664	213271	231702	258162	260747	277543	276527	255545	232833	215873	183862	133725
665	207053	221521	242470	250348	267022	266647	246220	229679	214333	181180	120963
666	204888	220842	231579	247856	255930	255146	238503	227093	199396	175421	128909
667	196677	213909	224154	232739	252445	257447	231786	214971	194609	172066	124526
668	191035	198852	218894	226230	233026	243501	228567	207817	195847	154205	122080
669	180783	187983	212889	222003	235813	233233	226905	200387	189700	154559	115824
670	183568	192471	208720	213843	221964	232237	216850	201049	180104	163505	116489
671	176548	187376	200550	214761	222043	224946	206447	199523	182305	150469	113249
672	170423	183592	192347	202252	210279	215284	210825	183429	172843	145709	108450
673	164132	174659	190582	195441	214352	213674	192782	180318	164563	138353	110420
674	162090	177968	181907	190831	205891	218192	196037	179033	168039	134776	103184
675	158720	163358	175691	186247	193242	192914	188633	170766	161769	138266	100720
676	153044	160735	173684	181541	191184	197826	188487	173595	151771	135423	95774.6
677	144000	156782	157624	173558	183482	187701	173640	165146	150324	132280	102321
678	138024	153621	161262	167591	177409	173423	176205	157100	154046	125183	94357.9
679	137360	152125	157799	166403	178878	174942	161313	160608	146659	122605	88839
680	136971	142535	151127	157422	174575	158654	164535	153885	143151	117465	90855.1
681	129448	136710	148131	152090	166578	171459	160593	140852	136316	117436	90335
682	120613	134451	144367	151394	162486	167762	153520	140514	132675	113907	86217.7
683	124972	132195	141964	144371	154767	152962	155315	140826	129491	111831	82170.6
684	119494	125698	136115	142134	147642	154917	150392	133981	130449	106638	80728.8
685	117955	117420	130848	138686	140113	154573	138524	131240	123351	107831	78965
686	115730	114759	126444	135401	138696	150725	131802	130456	114393	102807	79354.4
687	105774	117713	120714	124983	125625	143176	125667	130235	116360	99639.2	70887.6
688	107322	114026	120923	125956	138536	134974	132400	120975	116134	98140.4	69921
689	100544	111522	116658	115334	127820	134959	126410	120387	110373	96444	75359.6
690	100775	105442	108559	119931	121844	132295	123117	121818	111167	90256.9	74873.2
691	94109.1	102977	106918	118559	122847	129640	119457	113043	108791	89038.8	68626.9
692	94077.9	94313.7	101472	117452	121231	119803	119402	103356	99275.8	81394	67358.6
693	89206.2	94210.9	101892	114972	104372	119609	116039	106588	99513.3	81219.9	61917.8
694	88394.5	86759.5	97712.6	105765	113503	114235	108354	106077	98501.2	83111.9	62238.5
695	81435.7	90883	89324.9	107469	107720	115139	110931	103596	90350.5	79432.1	56121.4
696	82108.7	86206	96407.3	102229	102068	109440	109839	101830	90454.4	75444.3	58796.3
697	74305.2	81461.5	93021.7	99254.8	99893.9	107445	95509.6	95831	87625	79331.2	61616.6
698	75136.4	78864.9	91046.8	95834.6	105155	101202	98274.1	94467.7	89299	78356.1	60704.1
699	74924.9	79892.4	87310.1	93951.9	98109.1	103171	89431.3	92153.1	86085.2	71471.6	58351.1
700	72677.6	77881.8	86806	94752.2	101443	94704.7	87443.6	87932.3	88103.2	67220.1	55168.8
701	73167	72051	80483.9	83459	88035.2	95682.2	90418	87142.9	79114.8	68392.1	50607.2
702	73902.3	75374.8	75760.1	84281.6	86413.9	93106.5	86438.6	83211.4	73412.8	64930.6	54793.9
703	63596.3	67792.6	79721.5	76428.4	84703.5	86872.6	82219.3	81597.8	82897.8	67574	53038.7
704	62108.4	65408.5	75169.3	78456.2	85421.5	85171.2	85090.3	81018	77606.9	67668.2	50915.9
705	58909.1	72060.5	71705.7	81533.9	86236.1	86508.6	81854	76788.7	72365.4	62442.4	45368.1
706	63141.5	65360.9	71127.4	73884.8	75709.3	81189.2	78026.5	77131.7	71904.3	64989.4	44620.8
707	56445.3	65952.7	63696.2	78576	81759.5	82728.6	79996.1	67609.3	70861.6	59443.9	43721.2
708	56825.3	68524.3	69541.8	74416.8	75659.9	78175.5	72480.5	75735.2	71417.1	61496.5	46127.4
709	62422.9	57970	62049.1	68757.5	75159.7	69596.2	72123.7	68751.5	64990.6	55388.5	46348.6
710	58501.4	51778.5	57566.7	71141.6	70372.4	77712.6	70003.2	64496.9	61877	51447.7	37541.5
711	53831.6	53718.3	61988.3	65828.2	65755.7	73894	68800	68526.3	65689	56330	42986.9
712	52133.5	58325	60133.5	65285	68640.5	67076.1	71874	64626.6	57844.7	54217.4	39852.9
713	52904.4	50116.4	58538.7	65450	63562	63893.3	63782	63946.1	59903.6	48283.5	38810.5
714	47472.8	49180.2	57548.1	62392.3	62981.9	67405.3	58768.6	61550.8	54061.4	47648.9	35904.4
715	43312.6	57802.1	55196.6	57731.7	56540.7	62521.8	62527.7	60184	52756.1	48057	33826
716	49991.5	47723.4	53472.4	54615.5	62339.1	63482.4	56686.5	52955.7	53505.7	42914.6	34698.9
717	47684.5	47063.9	55418.8	56479	55970.8	58007.1	57634.5	53967.8	50117.4	45555.6	34353.3
718	44256.6	44622.2	51353	53218.2	53099.1	58646.4	57424.1	57031.7	51704.2	47544.9	39721
719	41541.4	46670.3	46139.1	49088.9	50918.2	54467.8	52901.8	54063.7	51797	46333.4	30529.6
720	43394.9	39695.7	49382.9	49840.4	49890.2	57638.3	51689.4	50032.8	47233	44024.1	31913.9
721	41929	41981	45650.9	45161.6	48216.3	57147.2	51691.5	55775.2	41976.6	40934.9	34257.6
722	41466.7	42850.7	44702.1	48816.6	43487.7	47067	43455.2	48893.7	47244.4	41369.2	31210.9
723	37262.8	41522.2	46336.2	50038.2	47412.1	52745.7	45941.3	46775.2	40579.3	39794.4	29655.1
724	35780.6	39970.1	40167.4	45825.1	47168.7	47510.4	48809.3	46249.8	42892.7	39410	26880.5
725	37945.4	35462	37950.5	43821.1	45179	55610.3	43443.2	44621.2	42651.2	33839.6	28895.6
726	37706.1	36904.5	37394.6	42818.5	47776.8	47818.4	42117	41596.9	43905.4	34644.2	29895.5
727	34596.1	41062.7	36019.8	41164.9	44731	46205	43969.2	38534.3	45478.4	32450.2	29430.2
728	32261.2	32779.4	38575.2	38563.8	44072.9	43852.4	39996.5	36428.5	38470.6	31481.7	26109.5
729	33166.6	30798.5	38163.4	39674.6	37236.3	42638.7	45486.7	38641.9	36307.8	39625.7	25070.2
730	29450.2	30877.1	31202.8	40107.5	40844	41924.9	39392.9	41291.8	40969.6	30622.9	29102.5
731	28650.4	35991.9	34809.8	36958.1	38078.9	44701	38982.5	35616.7	36971.9	34045.9	22660.2
732	31473.1	29444.1	34070.3	33373.8	37582.8	40159.6	41261.8	41670.5	35650.5	29980.4	24373.3
733	31739.4	29635.2	30174	32028.7	40512.1	44217.5	43828.9	33854.3	34248.5	32153.7	24088.3
734	28459.1	31790	30332.1	32678.6	33413	35520.8	38396.5	33171.6	37465.9	32947.4	22883
735	24779.5	28396.6	29010.7	31027.8	32901.1	34743.4	33636.3	36207.4	34077.8	30714.8	22324.2
736	30376.1	28393.1	35815.1	29382.7	32719.2	37820.1	37009.9	30201.2	33936.4	29609.3	21651
737	28266.8	31425.5	24370.4	30263	35610.6	32737.4	37112.7	28689.6	31636.6	26101.5	18784.6
738	28392.9	23784.2	27315.5	31301	29906.8	32926.9	31957.9	35478	30310.4	23032.1	19739.4
739	24520.5	28497.8	33908	28561.6	36543.5	37212.9	28784.2	28830.8	28434.7	22988	20500.8
740	21685.1	27379.3	29317.1	21563.6	30147.7	29249.7	35462.2	27870.9	29371.2	21843.6	17931.5
741	20185.1	24141.8	28867.7	27499	26483.7	32327.1	29307.6	32102.1	30275	27843.1	18522.6
742	25593	20735.9	28866.4	24719	24873.2	29594.4	29319.4	26100	28170.7	20297.7	22384.3
743	18425.4	22150.8	23883	27309.6	26186.8	31292.7	31214.8	27855.8	29977.7	23499.2	17691.4
744	20192.6	20718.7	23751.4	26508.7	32368.4	30423.2	27348.1	30652.5	27664.9	21054.9	19341
745	21718.8	22561.2	21265.7	25835.5	28099.6	27200.4	32991.7	29071.6	24730.7	26161.2	17471.1
746	21316.4	21136.5	22344.8	23593.2	21446.1	29334.3	28589.7	23739.4	28357.5	20966.3	16580.8
747	19940.2	20633.2	22671.9	28604.2	26484.9	24755.5	27739.6	27400.5	22571.9	25404	15035.6
748	18140.5	23320.6	18194.6	23480.4	23990.6	30015	30091.4	25615	21842	22134.6	13896.4
749	19685.1	22099.4	25547.7	23451.4	23699.1	22033.8	23445.6	25354	21968	23754.4	16076.2
750	20783.5	21777.7	19081.4	21924.4	23690.2	25414.4	22609.8	20902.5	19651	17105.2	18612.9
-3.70989	3025.96	3376.49	2758.82	3135.93
-3.70974	2989.86	3365.16	2821.9	3193.42
-3.70959	3075.49	3355.81	2888.33	3234.6
-3.70943	3120.39	3347.56	2920.33	3191
-3.70928	3165.28	3316.25	2903.85	3127.71
-3.70913	3217.79	3256.48	2854.6	3138.97
-3.70898	3270.29	3204.61	2801.54	3198.67
-3.70883	3357.03	3191.04	2768.23	3194.05
-3.70868	3443.77	3198.48	2755.75	3083.68
-3.70853	3469.65	3202.43	2732.15	2950.96
-3.70838	3495.53	3225.43	2654.5	2899.39
-3.70822	3566.42	3300.83	2525.1	2949.82
-3.70807	3637.31	3393.9	2416.08	3053.04
-3.70792	3654.94	3416.45	2405.24	3157.87
-3.70777	3550.84	3335.9	2484.42	3241.07
-3.70762	3379.54	3228.19	2564.31	3294.71
-3.70747	3208.24	3194.15	2584.03	3315.65
-3.70732	3151.06	3247.38	2584.05	3306.97
-3.70716	3093.88	3313.94	2641.3	3275
-3.70701	3123.71	3329.93	2751.58	3222.61
-3.70686	3153.55	3308.18	2820.92	3155.52
-3.70671	3183.39	3302.55	2778.13	3099.45
-3.70656	3213.23	3329.32	2663.92	3096.06
-3.70641	3166.99	3346.03	2582.72	3160.83
-3.70626	3120.74	3309.68	2580.9	3246.16
-3.70611	3006.03	3237.86	2609.02	3274.14
-3.70595	3013.04	3194.48	2607.46	3220.94
-3.7058	3036.54	3216.63	2589.03	3146.02
-3.70565	3060.04	3277.66	2604.67	3118.42
-3.7055	3091.14	3333.09	2659.04	3136.07
-3.70535	3122.25	3381.24	2714.67	3145.68
-3.7052	3237.05	3451.93	2768.34	3119.75
-3.70505	3351.84	3543.63	2854.11	3073.72
-3.70489	3270.09	3605.33	2951.69	3021.96
-3.70474	3188.34	3592.41	2971.07	2967.68
-3.70459	3153.32	3518.87	2875.25	2936.89
-3.70444	3219.73	3438.4	2757.74	2970.12
-3.70429	3286.14	3387.68	2731.48	3060.73
-3.70414	3251.11	3366.76	2785.56	3139.98
-3.70399	3236.37	3365.79	2829.38	3145.66
-3.70384	3221.63	3387.89	2834.57	3080.24
-3.70368	3200.55	3439.71	2842.61	2990.95
-3.70353	3179.47	3514.77	2854.09	2924.29
-3.70338	3295.34	3595.19	2816.35	2912.19
-3.70323	3411.2	3663.34	2726.8	2963.29
-3.70308	3527.07	3706.42	2642.03	3040.42
-3.70293	3642.93	3719.35	2571.77	3076.9
-3.70278	3586.35	3711.95	2467.82	3045.85
-3.70262	3529.76	3702.77	2352.05	2993.08
-3.70247	3473.18	3692.21	2339.83	2976.19
-3.70232	3416.59	3650.78	2472.75	2994.08
-3.70217	3458.91	3556.79	2625.89	3006.78
-3.70202	3501.23	3443.34	2668.45	3005
-3.70187	3543.55	3378.33	2639.74	3018.72
-3.70172	3585.87	3388.35	2664.54	3058.91
-3.70156	3516.61	3429.41	2754.03	3089.74
-3.70141	3447.34	3445.95	2801.87	3074.6
-3.70126	3378.07	3426.78	2754.28	3029.59
-3.70111	3308.81	3381.05	2675.79	3008.89
-3.70096	3262.37	3302.94	2637.84	3040.53
-3.70081	3215.92	3210.35	2629.78	3095.28
-3.70066	3169.48	3185.91	2603.7	3127.18
-3.70051	3123.04	3301.52	2552.25	3126.51
-3.70035	3155.22	3499.69	2518.17	3107.71
-3.7002	3187.39	3625.51	2552.41	3055.81
-3.70005	3219.57	3604	2663.02	2934.56
-3.6999	3251.75	3521.87	2782.46	2766.89
-3.69975	3174.99	3494.6	2808.68	2655.4
-3.6996	3098.24	3514.44	2712.82	2672.02
-3.69945	3143.21	3494.65	2579.4	2760.06
-3.69929	3188.19	3422.31	2502.41	2807.72
-3.69914	3235.7	3384.16	2478.54	2799.02
-3.69899	3283.21	3439.67	2455.33	2816.74
-3.69884	3326.92	3534.59	2440.49	2899.74
-3.69869	3370.62	3564.35	2483.17	2983.08
-3.69854	3334.45	3488.32	2572.81	3005.17
-3.69839	3237.4	3363.06	2647.65	2994.27
-3.69824	3144.16	3282.3	2695.57	2998.09
-3.69808	3111.79	3294.85	2754.48	2990.53
-3.69793	3152.96	3368.02	2806.22	2915.97
-3.69778	3255	3428.74	2768.81	2793.74
-3.69763	3383.66	3446.64	2628.4	2715.6
-3.69748	3410.88	3463.12	2496.64	2750.76
-3.69733	3402.76	3525	2482.76	2892.2
-3.69718	3394.64	3612.15	2565.91	3077.36
-3.69702	3380.17	3663.31	2644.58	3221.82
-3.69687	3365.71	3660.27	2663.62	3256.33
-3.69672	3381.68	3645.48	2641.46	3183
-3.69657	3397.65	3655.03	2608.69	3088.33
-3.69642	3413.62	3671.72	2577.96	3059.93
-3.69627	3429.59	3659.34	2562.81	3096.08
-3.69612	3373.28	3616.95	2578.2	3135.32
-3.69597	3316.97	3577.54	2620.04	3159.54
-3.69581	3260.66	3560.39	2664.67	3208.9
-3.69566	3204.35	3540.94	2689.33	3289.51
-3.69551	3259.63	3477.7	2683.83	3328.1
-3.69536	3314.91	3371.74	2654.68	3258.63
-3.69521	3363.85	3285.14	2626.51	3121.49
-3.69506	3412.79	3276.59	2627.2	3029.54
-3.69491	3433.39	3324.94	2660.89	3039.98
-3.69475	3352.56	3350.57	2707.52	3099.14
-3.6946	3294.54	3315.92	2753.72	3126.3
-3.69445	3297.4	3261.21	2806.99	3118.4
-3.6943	3371.26	3230.6	2874.52	3133.92
-3.69415	3445.12	3219.97	2938.52	3185.15
-3.694	3522.79	3223.42	2962.52	3203.32
-3.69385	3600.46	3267.08	2920.79	3136.12
-3.69369	3555.12	3347.24	2827.86	3036.63
-3.69354	3509.79	3396.39	2742.84	3005.73
-3.69339	3464.46	3381.06	2719.77	3069.01
-3.69324	3419.13	3381.91	2745.54	3165.01
-3.69309	3404.23	3490.62	2753.36	3239.91
-3.69294	3389.33	3662.62	2722.43	3287.97
-3.69279	3374.43	3767.2	2720.28	3300.2
-3.69264	3359.53	3760.28	2801.47	3253.61
-3.69248	3329.26	3706.85	2900.89	3175.51
-3.69233	3298.98	3647.53	2899.54	3144.43
-3.69218	3268.71	3560.24	2784.07	3182.01
-3.69203	3238.43	3464.92	2664.9	3205.45
-3.69188	3210.69	3442.47	2632.31	3142.93
-3.69173	3182.96	3506.69	2663.04	3041.2
-3.69158	3276.95	3562.31	2688.64	2995.13
-3.69142	3370.94	3548.65	2687.08	3015.45
-3.69127	3300.09	3534.65	2675.53	3043.16
-3.69112	3229.24	3602.58	2663.54	3061.93
-3.69097	3158.39	3711.74	2652.41	3105.96
-3.69082	3087.54	3752	2644.13	3165.07
-3.69067	3143.49	3681.54	2626.85	3174.14
-3.69052	3199.44	3547.56	2584.53	3116.89
-3.69037	3133.66	3418.86	2540.16	3063.24
-3.69021	3067.88	3355.12	2550.48	3066.71
-3.69006	3088.92	3393.42	2632.01	3085.36
-3.68991	3109.96	3499.96	2728.21	3052.07
-3.68976	3131.01	3572.69	2772.61	2978.57
-3.68961	3152.05	3548.99	2751.54	2931.75
-3.68946	3195.91	3478.46	2683.99	2928.55
-3.68931	3239.78	3444.36	2582.86	2915.07
-3.68915	3283.65	3458.23	2465.26	2858.09
-3.689	3327.51	3482.86	2370.67	2808.01
-3.68885	3383.42	3507.42	2333.45	2839.98
-3.6887	3439.34	3537.3	2356.23	2955.38
-3.68855	3495.25	3553.8	2424.1	3077.09
-3.6884	3551.16	3548.69	2520.82	3138.95
-3.68825	3600.73	3558.05	2614.24	3144.46
-3.6881	3650.31	3600.6	2661.7	3126.93
-3.68794	3616.19	3629.34	2652.98	3091.02
-3.68779	3521.2	3609.7	2624.37	3028.77
-3.68764	3458.24	3591.24	2615.33	2967.38
-3.68749	3456.14	3619.82	2635.37	2949.97
-3.68734	3473.06	3632.34	2681.49	2972.98
-3.68719	3388.54	3542.14	2745.95	2989.57
-3.68704	3244.42	3391.64	2797.06	2978.4
-3.68688	3100.3	3307.65	2797.04	2961.02
-3.68673	3066.5	3322.28	2758.14	2942.86
-3.68658	3174.71	3348.35	2733.15	2894.21
-3.68643	3298.78	3324.61	2728.97	2814.47
-3.68628	3321.41	3274.02	2685.07	2762.82
-3.68613	3288.24	3219.1	2572.61	2786.27
-3.68598	3255.08	3157.91	2461.25	2854.94
-3.68583	3246	3139.36	2435.34	2905.12
-3.68567	3236.93	3240.22	2478.98	2912.68
-3.68552	3227.85	3429.29	2501.13	2888.99
-3.68537	3218.78	3563.7	2454.71	2840.71
-3.68522	3186.09	3568.14	2385.07	2777.3
-3.68507	3153.39	3517.66	2368.56	2731.01
-3.68492	3120.7	3493.28	2438.28	2728.08
-3.68477	3088.01	3467.05	2557.28	2759.45
-3.68461	3106.04	3405.35	2644.58	2807.89
-3.68446	3124.07	3380.27	2642.33	2872.18
-3.68431	3142.1	3466.02	2577.79	2937.13
-3.68416	3160.13	3594.34	2534.64	2966.71
-3.68401	3157.24	3635.49	2553.65	2969.56
-3.68386	3154.35	3590.98	2597.68	3020.46
-3.68371	3151.45	3589.28	2633.3	3159.56
-3.68355	3148.56	3691.76	2691.84	3316.01
-3.6834	3115.23	3804.09	2807.29	3398.58
-3.68325	3081.91	3805.66	2935.94	3416.06
-3.6831	3048.58	3693.19	2990.83	3428
-3.68295	3015.26	3562.05	2935.36	3417.58
-3.6828	3011.26	3492.49	2806.11	3319.8
-3.68265	3007.25	3487.02	2666.95	3157.1
-3.6825	3003.25	3496.66	2573.99	3033.64
-3.68234	2999.25	3484.12	2550.99	2985.51
-3.68219	2999.05	3462.33	2561.27	2946.29
-3.68204	2998.85	3466.69	2536.94	2886.37
-3.68189	2960.61	3488.71	2473.83	2876.15
-3.68174	2983.24	3467.79	2457.32	2956.68
-3.68159	3030.59	3375.47	2548.04	3042.53
-3.68144	3017.08	3278.31	2685.44	3030.96
-3.68128	2969.33	3271.12	2764.2	2943.95
-3.68113	3043.31	3361.32	2770.25	2879.71
-3.68098	3231.42	3467.38	2771.68	2864.4
-3.68083	3358.66	3527.49	2799.7	2836.68
-3.68068	3324.86	3557.85	2814.94	2764.7
-3.68053	3291.06	3593.48	2785.78	2701.8
-3.68038	3246.16	3621.66	2733.48	2712
-3.68023	3201.26	3605.05	2695.85	2791.98
-3.68007	3236.25	3541.39	2693.2	2890.68
-3.67992	3332.11	3468.03	2729.34	2977.84
-3.67977	3411.48	3420.16	2780.79	3067.2
-3.67962	3369.12	3407.84	2798.41	3175.76
-3.67947	3203.76	3425.71	2763.72	3281.48
-3.67932	3038.4	3462.41	2724.78	3337.92
-3.67917	2978.92	3500.09	2728.36	3331.87
-3.67901	3041.17	3522.11	2741.56	3302.52
-3.67886	3156.68	3527.19	2705.83	3286.9
-3.67871	3272.19	3527.61	2645.15	3270.45
-3.67856	3377.56	3530.45	2636.85	3220.82
-3.67841	3482.92	3528.5	2682.27	3151.28
-3.67826	3385.41	3513.19	2691.3	3105.35
-3.67811	3287.89	3487.29	2611.17	3087.24
-3.67796	3255.19	3456.74	2492.37	3058.23
-3.6778	3222.5	3419.23	2407.07	3008.09
-3.67765	3186.01	3375.83	2371.52	2982.9
-3.6775	3149.51	3349.12	2377.19	3023.44
-3.67735	3244.89	3368.11	2428.71	3111.66
-3.6772	3279.41	3430.25	2512.15	3193.07
-3.67705	3187.12	3499.61	2580.32	3225.51
-3.6769	3033.96	3552.46	2607.11	3198.68
-3.67674	3001.27	3602.58	2620.96	3136.9
-3.67659	3090.31	3665.72	2656.05	3088.67
-3.67644	3179.35	3721.85	2709.52	3081.51
-3.67629	3146.66	3737.42	2767.11	3084.03
-3.67614	3074.66	3707.81	2825.52	3045.56
-3.67599	3063.52	3652.8	2867.38	2972.89
-3.67584	3132.27	3589.27	2865.5	2925.15
-3.67569	3201.03	3540.09	2837	2931.76
-3.67553	3250.16	3548.95	2843.28	2965.1
-3.67538	3299.3	3639.04	2901.26	3001.57
-3.67523	3348.43	3763.97	2946.16	3053.27
-3.67508	3397.57	3847.48	2922.41	3118.29
-3.67493	3383.3	3872.43	2864.22	3153.01
-3.67478	3369.04	3881.16	2835.72	3127
-3.67463	3354.77	3885.13	2834.28	3069.13
-3.67447	3340.51	3837.25	2809.87	3031.01
-3.67432	3331.95	3719.38	2755.42	3033.18
-3.67417	3323.39	3598.74	2712.25	3063.74
-3.67402	3314.83	3548.65	2698.62	3097.3
-3.67387	3306.27	3551.51	2689.3	3103.37
-3.67372	3226.7	3533.77	2666	3073.56
-3.67357	3147.13	3477.53	2642.38	3050.87
-3.67341	3067.56	3443.36	2628.72	3086.47
-3.67326	2988	3482.58	2609.03	3158.51
-3.67311	3047.43	3570.52	2565.88	3189.18
-3.67296	3106.87	3639.8	2502.52	3158.82
-3.67281	3166.31	3654.5	2430.78	3138.86
-3.67266	3225.75	3638.49	2356.44	3181.51
-3.67251	3173.6	3642.38	2287.83	3240.93
-3.67236	3121.46	3689.31	2247.21	3247.43
-3.6722	3069.31	3749.05	2263.67	3205.54
-3.67205	3017.16	3767.43	2352.57	3168.29
-3.6719	3088.65	3723.89	2497.77	3161.39
-3.67175	3160.13	3653.01	2653.6	3182.56
-3.6716	3231.62	3605.48	2776.14	3234.43
-3.67145	3303.1	3598.37	2856.01	3306.23
-3.6713	3283.29	3608.57	2910.35	3355.75
-3.67114	3263.48	3601.26	2943.9	3355.46
-3.67099	3243.66	3560.21	2941.35	3326.7
-3.67084	3223.85	3506.8	2906.36	3294.52
-3.67069	3230.11	3495.68	2879.04	3252.06
-3.67054	3236.37	3568.42	2894.51	3205.92
-3.67039	3242.63	3697.31	2938.84	3200.48
-3.67024	3248.89	3795.16	2969.81	3246.15
-3.67009	3316.02	3797.61	2969.14	3279.65
-3.66993	3383.15	3718.65	2954.63	3257.52
-3.66978	3404.62	3611.71	2945.77	3234.29
-3.66963	3304.37	3505.61	2933.24	3274.54
-3.66948	3245.33	3406.53	2883.97	3338.39
-3.66933	3308.02	3334.57	2773.58	3341.29
-3.66918	3366.9	3310.45	2622.73	3286.66
-3.66903	3304.05	3313.46	2498.59	3243.71
-3.66887	3115.67	3300.54	2456.68	3222.97
-3.66872	2988.15	3274.38	2475.6	3175.98
-3.66857	2948.13	3289.57	2480.58	3104.32
-3.66842	2908.11	3373.04	2442.07	3063.56
-3.66827	2887.43	3476	2416.93	3056.13
-3.66812	2988.47	3533.69	2462.02	3021.98
-3.66797	3093.32	3542.78	2542.42	2950.17
-3.66782	3076.44	3542.01	2574.64	2905.99
-3.66766	2956.85	3537.32	2541.11	2920.88
-3.66751	2898.12	3496.9	2507.23	2941.99
-3.66736	2919.28	3419.62	2521.41	2923.9
-3.66721	2940.44	3355.23	2552.34	2895.22
-3.66706	2988.23	3336.46	2550.08	2898.46
-3.66691	3036.02	3337.83	2524.74	2928.83
-3.66676	3205.54	3336.43	2524.78	2966.66
-3.6666	3375.06	3371.56	2557.2	3010.27
-3.66645	3351.84	3486.05	2573.68	3047.08
-3.6663	3328.62	3630.07	2534.7	3049.26
-3.66615	3305.4	3694.6	2453.79	3023.68
-3.666	3282.18	3648.23	2366.96	3009.45
-3.66585	3283.72	3578.96	2291.86	3008.54
-3.6657	3285.27	3581.47	2237.31	2985.93
-3.66554	3283.01	3660.54	2232.16	2953.06
-3.66539	3280.75	3772.69	2306.28	2962.73
-3.66524	3253.13	3898.62	2441	2992.66
-3.66509	3164.65	4022.1	2565.19	2939.11
-3.66494	3079.97	4087.21	2608.92	2785.14
-3.66479	3056.15	4044.86	2548.11	2671.63
-3.66464	3088.13	3918.02	2401.77	2709.18
-3.66449	3180.97	3766.31	2218.02	2808
-3.66433	3323.27	3612.88	2072.18	2810.9
-3.66418	3526.43	3466.45	2036.74	2732.14
-3.66403	3648.44	3384.47	2112.22	2727.46
-3.66388	3648.72	3428.06	2207.49	2852.73
-3.66373	3518.39	3555.99	2227.78	2992.3
-3.66358	3388.06	3646.81	2180.79	3040.47
-3.66343	3296.88	3645.57	2160.47	3028.48
-3.66327	3205.7	3620.69	2232.41	3029.68
-3.66312	3232.45	3652.56	2369.48	3043.19
-3.66297	3259.2	3733.25	2502.13	3036.45
-3.66282	3264.39	3811.25	2588.87	3030.29
-3.66267	3208.71	3874.23	2622.57	3069.91
-3.66252	3118.8	3933.43	2608.53	3150.03
-3.66237	3150.62	3962.86	2571.22	3225.46
-3.66222	3281.35	3912.72	2562.04	3269.7
-3.66206	3412.07	3780.69	2620.06	3278.95
-3.66191	3419.8	3638.47	2718.39	3245.47
-3.66176	3305.8	3580.52	2769.3	3174.6
-3.66161	3195.6	3646.63	2700.59	3113.57
-3.66146	3146.26	3782.26	2531	3116.43
-3.66131	3257.97	3880.06	2367.2	3178.92
-3.66116	3369.67	3882.57	2314.16	3239.27
-3.661	3423.72	3838.28	2381.46	3248.5
[truncated: 130,527 more rows]

## Sheet: Fig.3c
Wavelength (nm)	-0.06964	0.03045	0.13625	0.24367	0.3576	0.47479	0.59605	0.72137	0.85321	0.98667	1.12909	1.27476	1.42694	1.584	1.74676	1.91603	2.09019	2.27329	2.46128	2.65741	2.86004	3.07163	3.28892	3.51597	3.75197	3.99611	4.2492	4.51206	4.78387	5.06626	5.36004	5.66359	5.98016	6.3065	6.64667	6.99823	7.36525	7.74367	8.13755	8.54527	8.96926	9.4079	9.86362	10.3356	10.8263	11.335	11.8623	12.4108	12.9772
[truncated: 386 more rows]
[truncated: 45 more columns]

[truncated: 7 more sheets: Fig.3d, Fig.3e, Fig.3f, Fig.5a, Fig.5b, Fig.5c, Fig.5d]
